# Supplementary material for: Winter is coming: Food web structure and seasonality in a subtropical freshwater coastal lake
Source: Ecol Evol. 2017 May 17;7(13):4534–42. doi: 10.1002/ece3.3031 (PMC5496567; doi:10.1002/ece3.3031)
Supplement: Supplementary file 2 [file ECE3-7-4534-s002.xlsx]

## Sheet: Sheet1
Consumer	Resource	Month	Link_origin
Ablabesmyia_sp	Benthonic_diatoms	jan	Gut content
Ablabesmyia_sp	Caladomyia_ortoni	jan	Gut content
Ablabesmyia_sp	Chironomus_riparius	jan	Gut content
Ablabesmyia_sp	Cryptochironomus_sp	jan	Gut content
Ablabesmyia_sp	Cytheridella_ilosvayi	jan	Gut content
Ablabesmyia_sp	Endotribelos_sp	jan	Gut content
Ablabesmyia_sp	FPOM	jan	Gut content
Ablabesmyia_sp	Goeldchironomus_maculatus	jan	Gut content
Ablabesmyia_sp	Lopescladius_sp	jan	Gut content
Ablabesmyia_sp	Macrophyte	jan	Gut content
Ablabesmyia_sp	Nilothauma_sp	jan	Gut content
Ablabesmyia_sp	Pelomus_psamorphilos	jan	Gut content
Ablabesmyia_sp	Polypedilum_sp	jan	Gut content
Ablabesmyia_sp	Stempellina_sp	jan	Gut content
Ablabesmyia_sp	Stenochironomus_sp	jan	Gut content
Aeshnidae	Ablabesmyia_sp	jan	Literature
Aeshnidae	Caladomyia_ortoni	jan	Literature
Aeshnidae	Chaoborus_sp	jan	Literature
Aeshnidae	Chironomus_riparius	jan	Literature
Aeshnidae	Coelotanypus_sp	jan	Literature
Aeshnidae	Cryptochironomus_sp	jan	Literature
Aeshnidae	Cyrnellus_sp	jan	Literature
Aeshnidae	Djalmabatista_sp	jan	Literature
Aeshnidae	Endotribelos_sp	jan	Literature
Aeshnidae	Fittkauimyia_sp	jan	Literature
Aeshnidae	Goeldchironomus_maculatus	jan	Literature
Aeshnidae	Labrundinia_sp	jan	Literature
Aeshnidae	Lopescladius_sp	jan	Literature
Aeshnidae	Nilothauma_sp	jan	Literature
Aeshnidae	Pelomus_psamorphilos	jan	Literature
Aeshnidae	Polypedilum_sp	jan	Literature
Aeshnidae	Polypedilum_sp_2	jan	Literature
Aeshnidae	Stempellina_sp	jan	Literature
Aeshnidae	Stenochironomus_sp	jan	Literature
Aphylla_sp	Ablabesmyia_sp	jan	Literature
Aphylla_sp	Caladomyia_ortoni	jan	Literature
Aphylla_sp	Chironomus_riparius	jan	Literature
Aphylla_sp	Coelotanypus_sp	jan	Literature
Aphylla_sp	CPOM	jan	Literature
Aphylla_sp	Cryptochironomus_sp	jan	Literature
Aphylla_sp	Djalmabatista_sp	jan	Literature
Aphylla_sp	Endotribelos_sp	jan	Literature
Aphylla_sp	Fittkauimyia_sp	jan	Literature
Aphylla_sp	Goeldchironomus_maculatus	jan	Literature
Aphylla_sp	Labrundinia_sp	jan	Literature
Aphylla_sp	Lopescladius_sp	jan	Literature
Aphylla_sp	Macrophyte	jan	Literature
Aphylla_sp	Nilothauma_sp	jan	Literature
Aphylla_sp	Pelomus_psamorphilos	jan	Literature
Aphylla_sp	Polypedilum_sp	jan	Literature
Aphylla_sp	Polypedilum_sp_2	jan	Literature
Aphylla_sp	Stempellina_sp	jan	Literature
Aphylla_sp	Stenochironomus_sp	jan	Literature
Asplanchna_sp	Actinastrum_aciculare	jan	Literature
Asplanchna_sp	Actinastrum_aciculare	jan	Literature
Asplanchna_sp	Asplanchna_sp	jan	Literature
Asplanchna_sp	Aulacoseira_ambigua	jan	Literature
Asplanchna_sp	Bosmina_freyi	jan	Literature
Asplanchna_sp	Brachionus_angularis	jan	Literature
Asplanchna_sp	Chlorella_sp	jan	Literature
Asplanchna_sp	Copepoda_larvae	jan	Literature
Asplanchna_sp	Cosmarium_portianum	jan	Literature
Asplanchna_sp	Cosmarium_sp_1	jan	Literature
Asplanchna_sp	Cosmarium_sp_2	jan	Literature
Asplanchna_sp	Encyonema_sp	jan	Literature
Asplanchna_sp	Filinia_longiseta	jan	Literature
Asplanchna_sp	Fragillaria_sp	jan	Literature
Asplanchna_sp	Golenkinia_pauscispina	jan	Literature
Asplanchna_sp	Monoraphidium_arcuatum	jan	Literature
Asplanchna_sp	Monoraphidium_irregulare	jan	Literature
Asplanchna_sp	Peridinium_sp	jan	Literature
Asplanchna_sp	Polyarthra_libera	jan	Literature
Asplanchna_sp	Staurastrum_sp_1	jan	Literature
Asplanchna_sp	Staurastrum_sp_2	jan	Literature
Asplanchna_sp	Staurastrum_tetracerum	jan	Literature
Asplanchna_sp	Staurodesmus_cuspidatus	jan	Literature
Asplanchna_sp	TetraÃ«dron_caudatum	jan	Literature
Asplanchna_sp	Trachelomonas_sp	jan	Literature
Asplanchna_sp	Trichocerca_capucina	jan	Literature
Asplanchna_sp	Urosolenia_sp	jan	Literature
Awaous_tajasica	Ablabesmyia_sp	jan	Gut content
Awaous_tajasica	Caladomyia_ortoni	jan	Gut content
Awaous_tajasica	Chaoborus_sp	jan	Gut content
Awaous_tajasica	Chironomus_riparius	jan	Gut content
Awaous_tajasica	Coelotanypus_sp	jan	Gut content
Awaous_tajasica	Cryptochironomus_sp	jan	Gut content
Awaous_tajasica	Cyrnellus_sp	jan	Gut content
Awaous_tajasica	Cytheridella_ilosvayi	jan	Gut content
Awaous_tajasica	Djalmabatista_sp	jan	Gut content
Awaous_tajasica	Endotribelos_sp	jan	Gut content
Awaous_tajasica	Fittkauimyia_sp	jan	Gut content
Awaous_tajasica	FPOM	jan	Gut content
Awaous_tajasica	Goeldchironomus_maculatus	jan	Gut content
Awaous_tajasica	Hirudinea	jan	Gut content
Awaous_tajasica	Labrundinia_sp	jan	Gut content
Awaous_tajasica	Lopescladius_sp	jan	Gut content
Awaous_tajasica	Macronema_sp	jan	Gut content
Awaous_tajasica	Macrophyte	jan	Gut content
Awaous_tajasica	Nilothauma_sp	jan	Gut content
Awaous_tajasica	Odontoceridae	jan	Gut content
Awaous_tajasica	Oecetis_sp	jan	Gut content
Awaous_tajasica	Pelomus_psamorphilos	jan	Gut content
Awaous_tajasica	Polypedilum_sp	jan	Gut content
Awaous_tajasica	Polypedilum_sp_2	jan	Gut content
Awaous_tajasica	Smicridea_sp	jan	Gut content
Awaous_tajasica	Stempellina_sp	jan	Gut content
Awaous_tajasica	Stenochironomus_sp	jan	Gut content
Awaous_tajasica	Stenocypris_major	jan	Gut content
Awaous_tajasica	Tanaidacea	jan	Gut content
Bivalve	Actinastrum_aciculare	jan	Literature
Bivalve	Actinastrum_aciculare	jan	Literature
Bivalve	Aphanocapsa_conferta	jan	Literature
Bivalve	Aulacoseira_ambigua	jan	Literature
Bivalve	Chlorella_sp	jan	Literature
Bivalve	Chroococales	jan	Literature
Bivalve	Cosmarium_portianum	jan	Literature
Bivalve	Cosmarium_sp_1	jan	Literature
Bivalve	Cosmarium_sp_2	jan	Literature
Bivalve	Cylindrospermopsis_raciborskii	jan	Literature
Bivalve	Encyonema_sp	jan	Literature
Bivalve	FPOM	jan	Literature
Bivalve	Fragillaria_sp	jan	Literature
Bivalve	Golenkinia_pauscispina	jan	Literature
Bivalve	Limnothrix_redekei	jan	Literature
Bivalve	Monoraphidium_arcuatum	jan	Literature
Bivalve	Monoraphidium_irregulare	jan	Literature
Bivalve	Peridinium_sp	jan	Literature
Bivalve	Planktolyngbya_limnetica	jan	Literature
Bivalve	Planktolyngbya_sp	jan	Literature
Bivalve	Pseudanabaena_catenata	jan	Literature
Bivalve	Staurastrum_sp_1	jan	Literature
Bivalve	Staurastrum_sp_2	jan	Literature
Bivalve	Staurastrum_tetracerum	jan	Literature
Bivalve	Staurodesmus_cuspidatus	jan	Literature
Bivalve	TetraÃ«dron_caudatum	jan	Literature
Bivalve	Trachelomonas_sp	jan	Literature
Bivalve	Urosolenia_sp	jan	Literature
Bosmina_freyi	Chlorella_sp	jan	Literature
Bosmina_freyi	Cosmarium_portianum	jan	Literature
Bosmina_freyi	Cosmarium_sp_1	jan	Literature
Bosmina_freyi	Cosmarium_sp_2	jan	Literature
Bosmina_freyi	Trachelomonas_sp	jan	Literature
Brachionus_angularis	Aulacoseira_ambigua	jan	Literature
Brachionus_angularis	Cosmarium_portianum	jan	Literature
Brachionus_angularis	Cosmarium_sp_1	jan	Literature
Brachionus_angularis	Cosmarium_sp_2	jan	Literature
Brachionus_angularis	Encyonema_sp	jan	Literature
Brachionus_angularis	FPOM	jan	Literature
Brachionus_angularis	Fragillaria_sp	jan	Literature
Brachionus_angularis	Golenkinia_pauscispina	jan	Literature
Brachionus_angularis	Monoraphidium_arcuatum	jan	Literature
Brachionus_angularis	Monoraphidium_irregulare	jan	Literature
Brachionus_angularis	Peridinium_sp	jan	Literature
Brachionus_angularis	Staurastrum_sp_1	jan	Literature
Brachionus_angularis	Staurastrum_sp_2	jan	Literature
Brachionus_angularis	Staurastrum_tetracerum	jan	Literature
Brachionus_angularis	Staurodesmus_cuspidatus	jan	Literature
Brachionus_angularis	TetraÃ«dron_caudatum	jan	Literature
Brachionus_angularis	Trachelomonas_sp	jan	Literature
Brachionus_angularis	Urosolenia_sp	jan	Literature
Brachionus_calyciflorus	Aulacoseira_ambigua	jan	Literature
Brachionus_calyciflorus	Cosmarium_portianum	jan	Literature
Brachionus_calyciflorus	Cosmarium_sp_1	jan	Literature
Brachionus_calyciflorus	Cosmarium_sp_2	jan	Literature
Brachionus_calyciflorus	Encyonema_sp	jan	Literature
Brachionus_calyciflorus	Fragillaria_sp	jan	Literature
Brachionus_calyciflorus	Golenkinia_pauscispina	jan	Literature
Brachionus_calyciflorus	Monoraphidium_arcuatum	jan	Literature
Brachionus_calyciflorus	Monoraphidium_irregulare	jan	Literature
Brachionus_calyciflorus	Peridinium_sp	jan	Literature
Brachionus_calyciflorus	Staurastrum_sp_1	jan	Literature
Brachionus_calyciflorus	Staurastrum_sp_2	jan	Literature
Brachionus_calyciflorus	Staurastrum_tetracerum	jan	Literature
Brachionus_calyciflorus	Staurodesmus_cuspidatus	jan	Literature
Brachionus_calyciflorus	TetraÃ«dron_caudatum	jan	Literature
Brachionus_calyciflorus	Trachelomonas_sp	jan	Literature
Brachionus_calyciflorus	Urosolenia_sp	jan	Literature
Caladomyia_ortoni	Benthonic_diatoms	jan	Gut content
Caladomyia_ortoni	Chironomus_riparius	jan	Gut content
Caladomyia_ortoni	Endotribelos_sp	jan	Gut content
Caladomyia_ortoni	FPOM	jan	Gut content
Caladomyia_ortoni	Goeldchironomus_maculatus	jan	Gut content
Caladomyia_ortoni	Lopescladius_sp	jan	Gut content
Caladomyia_ortoni	Macrophyte	jan	Gut content
Caladomyia_ortoni	Nilothauma_sp	jan	Gut content
Caladomyia_ortoni	Pelomus_psamorphilos	jan	Gut content
Caladomyia_ortoni	Polypedilum_sp	jan	Gut content
Caladomyia_ortoni	Stempellina_sp	jan	Gut content
Caladomyia_ortoni	Stenochironomus_sp	jan	Gut content
Centropomus_parallelus	Ablabesmyia_sp	jan	Gut content
Centropomus_parallelus	Aeshnidae	jan	Gut content
Centropomus_parallelus	Aphylla_sp	jan	Gut content
Centropomus_parallelus	Awaous_tajasica	jan	Gut content
Centropomus_parallelus	Caladomyia_ortoni	jan	Gut content
Centropomus_parallelus	Chaoborus_sp	jan	Gut content
Centropomus_parallelus	Chironomus_riparius	jan	Gut content
Centropomus_parallelus	Coelotanypus_sp	jan	Gut content
Centropomus_parallelus	Coenagrionidae	jan	Gut content
Centropomus_parallelus	Cryptochironomus_sp	jan	Gut content
Centropomus_parallelus	Cyrnellus_sp	jan	Gut content
Centropomus_parallelus	Djalmabatista_sp	jan	Gut content
Centropomus_parallelus	Endotribelos_sp	jan	Gut content
Centropomus_parallelus	Fittkauimyia_sp	jan	Gut content
Centropomus_parallelus	FPOM	jan	Gut content
Centropomus_parallelus	Geophagus_brasiliensis	jan	Gut content
Centropomus_parallelus	Goeldchironomus_maculatus	jan	Gut content
Centropomus_parallelus	Hetaerina_sp	jan	Gut content
Centropomus_parallelus	Hyphessobrycon_luetkeni	jan	Gut content
Centropomus_parallelus	Labrundinia_sp	jan	Gut content
Centropomus_parallelus	Libellulidae	jan	Gut content
Centropomus_parallelus	Lopescladius_sp	jan	Gut content
Centropomus_parallelus	Lycengraulis_grossidens	jan	Gut content
Centropomus_parallelus	Macronema_sp	jan	Gut content
Centropomus_parallelus	Macrophyte	jan	Gut content
Centropomus_parallelus	Nilothauma_sp	jan	Gut content
Centropomus_parallelus	Odontoceridae	jan	Gut content
Centropomus_parallelus	Oecetis_sp	jan	Gut content
Centropomus_parallelus	Pelomus_psamorphilos	jan	Gut content
Centropomus_parallelus	Phyllocycla_sp	jan	Gut content
Centropomus_parallelus	Platanichthys_platana	jan	Gut content
Centropomus_parallelus	Polypedilum_sp	jan	Gut content
Centropomus_parallelus	Progomphus_sp	jan	Gut content
Centropomus_parallelus	Smicridea_sp	jan	Gut content
Centropomus_parallelus	Stempellina_sp	jan	Gut content
Centropomus_parallelus	Stenochironomus_sp	jan	Gut content
Centropomus_parallelus	Tanaidacea	jan	Gut content
Centropomus_parallelus	Tauriphila_sp	jan	Gut content
Chaoborus_sp	Aphanocapsa_conferta	jan	Literature
Chaoborus_sp	Asplanchna_sp	jan	Literature
Chaoborus_sp	Bosmina_freyi	jan	Literature
Chaoborus_sp	Brachionus_angularis	jan	Literature
Chaoborus_sp	Brachionus_calyciflorus	jan	Literature
Chaoborus_sp	Chaoborus_sp	jan	Literature
Chaoborus_sp	Chroococales	jan	Literature
Chaoborus_sp	Collotheca_sp	jan	Literature
Chaoborus_sp	Copepoda_larvae	jan	Literature
Chaoborus_sp	Cylindrospermopsis_raciborskii	jan	Literature
Chaoborus_sp	Filinia_longiseta	jan	Literature
Chaoborus_sp	Limnothrix_redekei	jan	Literature
Chaoborus_sp	Nauplio	jan	Literature
Chaoborus_sp	Peridinium_sp	jan	Literature
Chaoborus_sp	Planktolyngbya_limnetica	jan	Literature
Chaoborus_sp	Planktolyngbya_sp	jan	Literature
Chaoborus_sp	Polyarthra_libera	jan	Literature
Chaoborus_sp	Pseudanabaena_catenata	jan	Literature
Chaoborus_sp	Trichocerca_capucina	jan	Literature
Chironomus_riparius	Benthonic_diatoms	jan	Gut content
Chironomus_riparius	FPOM	jan	Gut content
Chironomus_riparius	Macrophyte	jan	Gut content
Coelotanypus_sp	Benthonic_diatoms	jan	Gut content
Coelotanypus_sp	Caladomyia_ortoni	jan	Gut content
Coelotanypus_sp	Chironomus_riparius	jan	Gut content
Coelotanypus_sp	Cryptochironomus_sp	jan	Gut content
Coelotanypus_sp	Cytheridella_ilosvayi	jan	Gut content
Coelotanypus_sp	Endotribelos_sp	jan	Gut content
Coelotanypus_sp	FPOM	jan	Gut content
Coelotanypus_sp	Goeldchironomus_maculatus	jan	Gut content
Coelotanypus_sp	Lopescladius_sp	jan	Gut content
Coelotanypus_sp	Macrophyte	jan	Gut content
Coelotanypus_sp	Nilothauma_sp	jan	Gut content
Coelotanypus_sp	Pelomus_psamorphilos	jan	Gut content
Coelotanypus_sp	Polypedilum_sp	jan	Gut content
Coelotanypus_sp	Stempellina_sp	jan	Gut content
Coelotanypus_sp	Stenochironomus_sp	jan	Gut content
Coenagrionidae	Ablabesmyia_sp	jan	Literature
Coenagrionidae	Caladomyia_ortoni	jan	Literature
Coenagrionidae	Chironomus_riparius	jan	Literature
Coenagrionidae	Coelotanypus_sp	jan	Literature
Coenagrionidae	Cryptochironomus_sp	jan	Literature
Coenagrionidae	Djalmabatista_sp	jan	Literature
Coenagrionidae	Endotribelos_sp	jan	Literature
Coenagrionidae	Fittkauimyia_sp	jan	Literature
Coenagrionidae	Goeldchironomus_maculatus	jan	Literature
Coenagrionidae	Labrundinia_sp	jan	Literature
Coenagrionidae	Limnodrilus_hoffmeisteri	jan	Literature
Coenagrionidae	Limnodrilus_sp	jan	Literature
Coenagrionidae	Lopescladius_sp	jan	Literature
Coenagrionidae	Nilothauma_sp	jan	Literature
Coenagrionidae	Oligochaeta	jan	Literature
Coenagrionidae	Pelomus_psamorphilos	jan	Literature
Coenagrionidae	Polypedilum_sp	jan	Literature
Coenagrionidae	Polypedilum_sp_2	jan	Literature
Coenagrionidae	Stempellina_sp	jan	Literature
Coenagrionidae	Stenochironomus_sp	jan	Literature
Collotheca_sp	Aulacoseira_ambigua	jan	Literature
Collotheca_sp	Cosmarium_portianum	jan	Literature
Collotheca_sp	Cosmarium_sp_1	jan	Literature
Collotheca_sp	Cosmarium_sp_2	jan	Literature
Collotheca_sp	Encyonema_sp	jan	Literature
Collotheca_sp	Fragillaria_sp	jan	Literature
Collotheca_sp	Golenkinia_pauscispina	jan	Literature
Collotheca_sp	Monoraphidium_arcuatum	jan	Literature
Collotheca_sp	Monoraphidium_irregulare	jan	Literature
Collotheca_sp	Peridinium_sp	jan	Literature
Collotheca_sp	Staurastrum_sp_1	jan	Literature
Collotheca_sp	Staurastrum_sp_2	jan	Literature
Collotheca_sp	Staurastrum_tetracerum	jan	Literature
Collotheca_sp	Staurodesmus_cuspidatus	jan	Literature
Collotheca_sp	TetraÃ«dron_caudatum	jan	Literature
Collotheca_sp	Trachelomonas_sp	jan	Literature
Collotheca_sp	Trichocerca_capucina	jan	Literature
Collotheca_sp	Urosolenia_sp	jan	Literature
Cryptochironomus_sp	Benthonic_diatoms	jan	Gut content
Cryptochironomus_sp	FPOM	jan	Gut content
Cryptochironomus_sp	Fungal_hyphae	jan	Gut content
Cyrnellus_sp	Ablabesmyia_sp	jan	Literature
Cyrnellus_sp	Benthonic_diatoms	jan	Literature
Cyrnellus_sp	Caladomyia_ortoni	jan	Literature
Cyrnellus_sp	Chironomus_riparius	jan	Literature
Cyrnellus_sp	Coelotanypus_sp	jan	Literature
Cyrnellus_sp	Copepoda_larvae	jan	Literature
Cyrnellus_sp	CPOM	jan	Literature
Cyrnellus_sp	Cryptochironomus_sp	jan	Literature
Cyrnellus_sp	Cyrnellus_sp	jan	Literature
Cyrnellus_sp	Djalmabatista_sp	jan	Literature
Cyrnellus_sp	Endotribelos_sp	jan	Literature
Cyrnellus_sp	Fittkauimyia_sp	jan	Literature
Cyrnellus_sp	FPOM	jan	Literature
Cyrnellus_sp	Goeldchironomus_maculatus	jan	Literature
Cyrnellus_sp	Hidracarina	jan	Literature
Cyrnellus_sp	Labrundinia_sp	jan	Literature
Cyrnellus_sp	Limnodrilus_hoffmeisteri	jan	Literature
Cyrnellus_sp	Limnodrilus_sp	jan	Literature
Cyrnellus_sp	Lopescladius_sp	jan	Literature
Cyrnellus_sp	Macronema_sp	jan	Literature
Cyrnellus_sp	Nilothauma_sp	jan	Literature
Cyrnellus_sp	Odontoceridae	jan	Literature
Cyrnellus_sp	Oecetis_sp	jan	Literature
Cyrnellus_sp	Oligochaeta	jan	Literature
Cyrnellus_sp	Pelomus_psamorphilos	jan	Literature
Cyrnellus_sp	Polypedilum_sp	jan	Literature
Cyrnellus_sp	Polypedilum_sp_2	jan	Literature
Cyrnellus_sp	Smicridea_sp	jan	Literature
Cyrnellus_sp	Stempellina_sp	jan	Literature
Cyrnellus_sp	Stenochironomus_sp	jan	Literature
Cytheridella_ilosvayi	Benthonic_diatoms	jan	Literature
Cytheridella_ilosvayi	CPOM	jan	Literature
Cytheridella_ilosvayi	FPOM	jan	Literature
Djalmabatista_sp	Benthonic_diatoms	jan	Gut content
Djalmabatista_sp	Chironomus_riparius	jan	Gut content
Djalmabatista_sp	Cryptochironomus_sp	jan	Gut content
Djalmabatista_sp	Cytheridella_ilosvayi	jan	Gut content
Djalmabatista_sp	Endotribelos_sp	jan	Gut content
Djalmabatista_sp	FPOM	jan	Gut content
Djalmabatista_sp	Goeldchironomus_maculatus	jan	Gut content
Djalmabatista_sp	Lopescladius_sp	jan	Gut content
Djalmabatista_sp	Macrophyte	jan	Gut content
Djalmabatista_sp	Nilothauma_sp	jan	Gut content
Djalmabatista_sp	Pelomus_psamorphilos	jan	Gut content
Djalmabatista_sp	Polypedilum_sp	jan	Gut content
Djalmabatista_sp	Stempellina_sp	jan	Gut content
Djalmabatista_sp	Stenochironomus_sp	jan	Gut content
Djalmabatista_sp	Stenocypris_major	jan	Gut content
Elmidae	Benthonic_diatoms	jan	Literature
Elmidae	CPOM	jan	Literature
Elmidae	FPOM	jan	Literature
Endotribelos_sp	Benthonic_diatoms	jan	Gut content
Endotribelos_sp	FPOM	jan	Gut content
Endotribelos_sp	Macrophyte	jan	Gut content
Filinia_longiseta	Aphanocapsa_conferta	jan	Literature
Filinia_longiseta	Chroococales	jan	Literature
Filinia_longiseta	Cylindrospermopsis_raciborskii	jan	Literature
Filinia_longiseta	FPOM	jan	Literature
Filinia_longiseta	Limnothrix_redekei	jan	Literature
Filinia_longiseta	Planktolyngbya_limnetica	jan	Literature
Filinia_longiseta	Planktolyngbya_sp	jan	Literature
Filinia_longiseta	Pseudanabaena_catenata	jan	Literature
Fittkauimyia_sp	Benthonic_diatoms	jan	Gut content
Fittkauimyia_sp	Caladomyia_ortoni	jan	Gut content
Fittkauimyia_sp	Chironomus_riparius	jan	Gut content
Fittkauimyia_sp	Cryptochironomus_sp	jan	Gut content
Fittkauimyia_sp	Endotribelos_sp	jan	Gut content
Fittkauimyia_sp	FPOM	jan	Gut content
Fittkauimyia_sp	Goeldchironomus_maculatus	jan	Gut content
Fittkauimyia_sp	Lopescladius_sp	jan	Gut content
Fittkauimyia_sp	Nilothauma_sp	jan	Gut content
Fittkauimyia_sp	Pelomus_psamorphilos	jan	Gut content
Fittkauimyia_sp	Polypedilum_sp	jan	Gut content
Fittkauimyia_sp	Stempellina_sp	jan	Gut content
Fittkauimyia_sp	Stenochironomus_sp	jan	Gut content
Gastropoda	Benthonic_diatoms	jan	Literature
Gastropoda	Macrophyte	jan	Literature
Geophagus_brasiliensis	Ablabesmyia_sp	jan	Gut content
Geophagus_brasiliensis	Aeshnidae	jan	Gut content
Geophagus_brasiliensis	Aphylla_sp	jan	Gut content
Geophagus_brasiliensis	Awaous_tajasica	jan	Gut content
Geophagus_brasiliensis	Caladomyia_ortoni	jan	Gut content
Geophagus_brasiliensis	Chaoborus_sp	jan	Gut content
Geophagus_brasiliensis	Chironomus_riparius	jan	Gut content
Geophagus_brasiliensis	Coelotanypus_sp	jan	Gut content
Geophagus_brasiliensis	Coenagrionidae	jan	Gut content
Geophagus_brasiliensis	Copepoda_larvae	jan	Gut content
Geophagus_brasiliensis	Cryptochironomus_sp	jan	Gut content
Geophagus_brasiliensis	Cyrnellus_sp	jan	Gut content
Geophagus_brasiliensis	Cytheridella_ilosvayi	jan	Gut content
Geophagus_brasiliensis	Djalmabatista_sp	jan	Gut content
Geophagus_brasiliensis	Endotribelos_sp	jan	Gut content
Geophagus_brasiliensis	Fittkauimyia_sp	jan	Gut content
Geophagus_brasiliensis	FPOM	jan	Gut content
Geophagus_brasiliensis	Gastropoda	jan	Gut content
Geophagus_brasiliensis	Goeldchironomus_maculatus	jan	Gut content
Geophagus_brasiliensis	Hetaerina_sp	jan	Gut content
Geophagus_brasiliensis	Hidracarina	jan	Gut content
Geophagus_brasiliensis	Hirudinea	jan	Gut content
Geophagus_brasiliensis	Hyphessobrycon_luetkeni	jan	Gut content
Geophagus_brasiliensis	Labrundinia_sp	jan	Gut content
Geophagus_brasiliensis	Libellulidae	jan	Gut content
Geophagus_brasiliensis	Lopescladius_sp	jan	Gut content
Geophagus_brasiliensis	Macronema_sp	jan	Gut content
Geophagus_brasiliensis	Macrophyte	jan	Gut content
Geophagus_brasiliensis	Nilothauma_sp	jan	Gut content
Geophagus_brasiliensis	Odontoceridae	jan	Gut content
Geophagus_brasiliensis	Oecetis_sp	jan	Gut content
Geophagus_brasiliensis	Pelomus_psamorphilos	jan	Gut content
Geophagus_brasiliensis	Phyllocycla_sp	jan	Gut content
Geophagus_brasiliensis	Platanichthys_platana	jan	Gut content
Geophagus_brasiliensis	Polypedilum_sp	jan	Gut content
Geophagus_brasiliensis	Polypedilum_sp_2	jan	Gut content
Geophagus_brasiliensis	Progomphus_sp	jan	Gut content
Geophagus_brasiliensis	Smicridea_sp	jan	Gut content
Geophagus_brasiliensis	Stempellina_sp	jan	Gut content
Geophagus_brasiliensis	Stenochironomus_sp	jan	Gut content
Geophagus_brasiliensis	Stenocypris_major	jan	Gut content
Geophagus_brasiliensis	Tanaidacea	jan	Gut content
Geophagus_brasiliensis	Tauriphila_sp	jan	Gut content
Goeldchironomus_maculatus	Benthonic_diatoms	jan	Gut content
Goeldchironomus_maculatus	FPOM	jan	Gut content
Goeldchironomus_maculatus	Macrophyte	jan	Gut content
Hetaerina_sp	Ablabesmyia_sp	jan	Literature
Hetaerina_sp	Caladomyia_ortoni	jan	Literature
Hetaerina_sp	Chironomus_riparius	jan	Literature
Hetaerina_sp	Coelotanypus_sp	jan	Literature
Hetaerina_sp	Cryptochironomus_sp	jan	Literature
Hetaerina_sp	Djalmabatista_sp	jan	Literature
Hetaerina_sp	Endotribelos_sp	jan	Literature
Hetaerina_sp	Fittkauimyia_sp	jan	Literature
Hetaerina_sp	Goeldchironomus_maculatus	jan	Literature
Hetaerina_sp	Labrundinia_sp	jan	Literature
Hetaerina_sp	Lopescladius_sp	jan	Literature
Hetaerina_sp	Nilothauma_sp	jan	Literature
Hetaerina_sp	Pelomus_psamorphilos	jan	Literature
Hetaerina_sp	Polypedilum_sp	jan	Literature
Hetaerina_sp	Polypedilum_sp_2	jan	Literature
Hetaerina_sp	Stempellina_sp	jan	Literature
Hetaerina_sp	Stenochironomus_sp	jan	Literature
Hidracarina	Ablabesmyia_sp	jan	Literature
Hidracarina	Asplanchna_sp	jan	Literature
Hidracarina	Bosmina_freyi	jan	Literature
Hidracarina	Brachionus_angularis	jan	Literature
Hidracarina	Brachionus_calyciflorus	jan	Literature
Hidracarina	Caladomyia_ortoni	jan	Literature
Hidracarina	Chaoborus_sp	jan	Literature
Hidracarina	Chironomus_riparius	jan	Literature
Hidracarina	Coelotanypus_sp	jan	Literature
Hidracarina	Collotheca_sp	jan	Literature
Hidracarina	Copepoda_larvae	jan	Literature
Hidracarina	Cryptochironomus_sp	jan	Literature
Hidracarina	Cytheridella_ilosvayi	jan	Literature
Hidracarina	Djalmabatista_sp	jan	Literature
Hidracarina	Endotribelos_sp	jan	Literature
Hidracarina	Filinia_longiseta	jan	Literature
Hidracarina	Fittkauimyia_sp	jan	Literature
Hidracarina	Goeldchironomus_maculatus	jan	Literature
Hidracarina	Hidracarina	jan	Literature
Hidracarina	Labrundinia_sp	jan	Literature
Hidracarina	Lopescladius_sp	jan	Literature
Hidracarina	Nilothauma_sp	jan	Literature
Hidracarina	Pelomus_psamorphilos	jan	Literature
Hidracarina	Polyarthra_libera	jan	Literature
Hidracarina	Polypedilum_sp	jan	Literature
Hidracarina	Polypedilum_sp_2	jan	Literature
Hidracarina	Stempellina_sp	jan	Literature
Hidracarina	Stenochironomus_sp	jan	Literature
Hidracarina	Stenocypris_major	jan	Literature
Hidracarina	Trichocerca_capucina	jan	Literature
Hirudinea	Ablabesmyia_sp	jan	Literature
Hirudinea	Bivalve	jan	Literature
Hirudinea	Caladomyia_ortoni	jan	Literature
Hirudinea	Chironomus_riparius	jan	Literature
Hirudinea	Coelotanypus_sp	jan	Literature
Hirudinea	Cryptochironomus_sp	jan	Literature
Hirudinea	Djalmabatista_sp	jan	Literature
Hirudinea	Endotribelos_sp	jan	Literature
Hirudinea	Fittkauimyia_sp	jan	Literature
Hirudinea	Goeldchironomus_maculatus	jan	Literature
Hirudinea	Labrundinia_sp	jan	Literature
Hirudinea	Limnodrilus_hoffmeisteri	jan	Literature
Hirudinea	Limnodrilus_sp	jan	Literature
Hirudinea	Lopescladius_sp	jan	Literature
Hirudinea	Nilothauma_sp	jan	Literature
Hirudinea	Oligochaeta	jan	Literature
Hirudinea	Pelomus_psamorphilos	jan	Literature
Hirudinea	Polypedilum_sp	jan	Literature
Hirudinea	Polypedilum_sp_2	jan	Literature
Hirudinea	Stempellina_sp	jan	Literature
Hirudinea	Stenochironomus_sp	jan	Literature
Hoplias_lacerdae	Awaous_tajasica	jan	Gut content
Hoplias_lacerdae	Geophagus_brasiliensis	jan	Gut content
Hoplias_lacerdae	Hyphessobrycon_luetkeni	jan	Gut content
Hoplias_lacerdae	Lycengraulis_grossidens	jan	Gut content
Hoplias_lacerdae	Platanichthys_platana	jan	Gut content
Hoplias_malabaricus	Awaous_tajasica	jan	Gut content
Hoplias_malabaricus	Cyrnellus_sp	jan	Gut content
Hoplias_malabaricus	Geophagus_brasiliensis	jan	Gut content
Hoplias_malabaricus	Hyphessobrycon_luetkeni	jan	Gut content
Hoplias_malabaricus	Lycengraulis_grossidens	jan	Gut content
Hoplias_malabaricus	Macronema_sp	jan	Gut content
Hoplias_malabaricus	Odontoceridae	jan	Gut content
Hoplias_malabaricus	Oecetis_sp	jan	Gut content
Hoplias_malabaricus	Platanichthys_platana	jan	Gut content
Hoplias_malabaricus	Smicridea_sp	jan	Gut content
Hyphessobrycon_luetkeni	Ablabesmyia_sp	jan	Gut content
Hyphessobrycon_luetkeni	Bosmina_freyi	jan	Gut content
Hyphessobrycon_luetkeni	Caladomyia_ortoni	jan	Gut content
Hyphessobrycon_luetkeni	Chaoborus_sp	jan	Gut content
Hyphessobrycon_luetkeni	Chironomus_riparius	jan	Gut content
Hyphessobrycon_luetkeni	Coelotanypus_sp	jan	Gut content
Hyphessobrycon_luetkeni	Cryptochironomus_sp	jan	Gut content
Hyphessobrycon_luetkeni	Djalmabatista_sp	jan	Gut content
Hyphessobrycon_luetkeni	Endotribelos_sp	jan	Gut content
Hyphessobrycon_luetkeni	Fittkauimyia_sp	jan	Gut content
Hyphessobrycon_luetkeni	Goeldchironomus_maculatus	jan	Gut content
Hyphessobrycon_luetkeni	Hidracarina	jan	Gut content
Hyphessobrycon_luetkeni	Labrundinia_sp	jan	Gut content
Hyphessobrycon_luetkeni	Lopescladius_sp	jan	Gut content
Hyphessobrycon_luetkeni	Macrophyte	jan	Gut content
Hyphessobrycon_luetkeni	Nilothauma_sp	jan	Gut content
Hyphessobrycon_luetkeni	Pelomus_psamorphilos	jan	Gut content
Hyphessobrycon_luetkeni	Polypedilum_sp	jan	Gut content
Hyphessobrycon_luetkeni	Polypedilum_sp_2	jan	Gut content
Hyphessobrycon_luetkeni	Stempellina_sp	jan	Gut content
Hyphessobrycon_luetkeni	Stenochironomus_sp	jan	Gut content
Hyphessobrycon_luetkeni	Tanaidacea	jan	Gut content
Labrundinia_sp	Benthonic_diatoms	jan	Gut content
Labrundinia_sp	Caladomyia_ortoni	jan	Gut content
Labrundinia_sp	Chironomus_riparius	jan	Gut content
Labrundinia_sp	Cryptochironomus_sp	jan	Gut content
Labrundinia_sp	Cytheridella_ilosvayi	jan	Gut content
Labrundinia_sp	Endotribelos_sp	jan	Gut content
Labrundinia_sp	FPOM	jan	Gut content
Labrundinia_sp	Goeldchironomus_maculatus	jan	Gut content
Labrundinia_sp	Lopescladius_sp	jan	Gut content
Labrundinia_sp	Macrophyte	jan	Gut content
Labrundinia_sp	Nilothauma_sp	jan	Gut content
Labrundinia_sp	Pelomus_psamorphilos	jan	Gut content
Labrundinia_sp	Polypedilum_sp	jan	Gut content
Labrundinia_sp	Stempellina_sp	jan	Gut content
Labrundinia_sp	Stenochironomus_sp	jan	Gut content
Labrundinia_sp	Stenocypris_major	jan	Gut content
Libellulidae	Ablabesmyia_sp	jan	Literature
Libellulidae	Chironomus_riparius	jan	Literature
Libellulidae	Coelotanypus_sp	jan	Literature
Libellulidae	Coenagrionidae	jan	Literature
Libellulidae	Cryptochironomus_sp	jan	Literature
Libellulidae	Djalmabatista_sp	jan	Literature
Libellulidae	Endotribelos_sp	jan	Literature
Libellulidae	Fittkauimyia_sp	jan	Literature
Libellulidae	Goeldchironomus_maculatus	jan	Literature
Libellulidae	Labrundinia_sp	jan	Literature
Libellulidae	Limnodrilus_hoffmeisteri	jan	Literature
Libellulidae	Limnodrilus_sp	jan	Literature
Libellulidae	Lopescladius_sp	jan	Literature
Libellulidae	Nilothauma_sp	jan	Literature
Libellulidae	Oligochaeta	jan	Literature
Libellulidae	Pelomus_psamorphilos	jan	Literature
Libellulidae	Polypedilum_sp	jan	Literature
Libellulidae	Polypedilum_sp_2	jan	Literature
Libellulidae	Stempellina_sp	jan	Literature
Libellulidae	Stenochironomus_sp	jan	Literature
Limnodrilus_hoffmeisteri	FPOM	jan	Literature
Limnodrilus_sp	FPOM	jan	Literature
Lopescladius_sp	Benthonic_diatoms	jan	Gut content
Lopescladius_sp	Macrophyte	jan	Gut content
Lycengraulis_grossidens	Ablabesmyia_sp	jan	Gut content
Lycengraulis_grossidens	Awaous_tajasica	jan	Gut content
Lycengraulis_grossidens	Bosmina_freyi	jan	Gut content
Lycengraulis_grossidens	Caladomyia_ortoni	jan	Gut content
Lycengraulis_grossidens	Chaoborus_sp	jan	Gut content
Lycengraulis_grossidens	Chironomus_riparius	jan	Gut content
Lycengraulis_grossidens	Coelotanypus_sp	jan	Gut content
Lycengraulis_grossidens	Cryptochironomus_sp	jan	Gut content
Lycengraulis_grossidens	Cyrnellus_sp	jan	Gut content
Lycengraulis_grossidens	Cytheridella_ilosvayi	jan	Gut content
Lycengraulis_grossidens	Djalmabatista_sp	jan	Gut content
Lycengraulis_grossidens	Endotribelos_sp	jan	Gut content
Lycengraulis_grossidens	Fittkauimyia_sp	jan	Gut content
Lycengraulis_grossidens	FPOM	jan	Gut content
Lycengraulis_grossidens	Goeldchironomus_maculatus	jan	Gut content
Lycengraulis_grossidens	Hirudinea	jan	Gut content
Lycengraulis_grossidens	Hyphessobrycon_luetkeni	jan	Gut content
Lycengraulis_grossidens	Labrundinia_sp	jan	Gut content
Lycengraulis_grossidens	Lopescladius_sp	jan	Gut content
Lycengraulis_grossidens	Macronema_sp	jan	Gut content
Lycengraulis_grossidens	Macrophyte	jan	Gut content
Lycengraulis_grossidens	Nilothauma_sp	jan	Gut content
Lycengraulis_grossidens	Odontoceridae	jan	Gut content
Lycengraulis_grossidens	Oecetis_sp	jan	Gut content
Lycengraulis_grossidens	Pelomus_psamorphilos	jan	Gut content
Lycengraulis_grossidens	Platanichthys_platana	jan	Gut content
Lycengraulis_grossidens	Polypedilum_sp	jan	Gut content
Lycengraulis_grossidens	Polypedilum_sp_2	jan	Gut content
Lycengraulis_grossidens	Smicridea_sp	jan	Gut content
Lycengraulis_grossidens	Stempellina_sp	jan	Gut content
Lycengraulis_grossidens	Stenochironomus_sp	jan	Gut content
Lycengraulis_grossidens	Stenocypris_major	jan	Gut content
Lycengraulis_grossidens	Tanaidacea	jan	Gut content
Macronema_sp	Ablabesmyia_sp	jan	Literature
Macronema_sp	Benthonic_diatoms	jan	Literature
Macronema_sp	Caladomyia_ortoni	jan	Literature
Macronema_sp	Chironomus_riparius	jan	Literature
Macronema_sp	Coelotanypus_sp	jan	Literature
Macronema_sp	Copepoda_larvae	jan	Literature
Macronema_sp	CPOM	jan	Literature
Macronema_sp	Cryptochironomus_sp	jan	Literature
Macronema_sp	Djalmabatista_sp	jan	Literature
Macronema_sp	Encyonema_sp	jan	Literature
Macronema_sp	Endotribelos_sp	jan	Literature
Macronema_sp	Fittkauimyia_sp	jan	Literature
Macronema_sp	FPOM	jan	Literature
Macronema_sp	Fragillaria_sp	jan	Literature
Macronema_sp	Goeldchironomus_maculatus	jan	Literature
Macronema_sp	Labrundinia_sp	jan	Literature
Macronema_sp	Lopescladius_sp	jan	Literature
Macronema_sp	Nilothauma_sp	jan	Literature
Macronema_sp	Pelomus_psamorphilos	jan	Literature
Macronema_sp	Polypedilum_sp	jan	Literature
Macronema_sp	Polypedilum_sp_2	jan	Literature
Macronema_sp	Stempellina_sp	jan	Literature
Macronema_sp	Stenochironomus_sp	jan	Literature
Nematoda	Bacterial_biofilm	jan	Literature
Nematoda	Benthonic_diatoms	jan	Literature
Nematoda	CPOM	jan	Literature
Nematoda	FPOM	jan	Literature
Nilothauma_sp	Benthonic_diatoms	jan	Gut content
Nilothauma_sp	Copepoda_larvae	jan	Gut content
Nilothauma_sp	FPOM	jan	Gut content
Nilothauma_sp	Fungal_hyphae	jan	Gut content
Nilothauma_sp	Macrophyte	jan	Gut content
Odontesthes_argentinensis	Ablabesmyia_sp	jan	Gut content
Odontesthes_argentinensis	Caladomyia_ortoni	jan	Gut content
Odontesthes_argentinensis	Chaoborus_sp	jan	Gut content
Odontesthes_argentinensis	Chironomus_riparius	jan	Gut content
Odontesthes_argentinensis	Coelotanypus_sp	jan	Gut content
Odontesthes_argentinensis	Cryptochironomus_sp	jan	Gut content
Odontesthes_argentinensis	Cytheridella_ilosvayi	jan	Gut content
Odontesthes_argentinensis	Djalmabatista_sp	jan	Gut content
Odontesthes_argentinensis	Endotribelos_sp	jan	Gut content
Odontesthes_argentinensis	Fittkauimyia_sp	jan	Gut content
Odontesthes_argentinensis	Goeldchironomus_maculatus	jan	Gut content
Odontesthes_argentinensis	Labrundinia_sp	jan	Gut content
Odontesthes_argentinensis	Lopescladius_sp	jan	Gut content
Odontesthes_argentinensis	Macrophyte	jan	Gut content
Odontesthes_argentinensis	Nilothauma_sp	jan	Gut content
Odontesthes_argentinensis	Pelomus_psamorphilos	jan	Gut content
Odontesthes_argentinensis	Polypedilum_sp	jan	Gut content
Odontesthes_argentinensis	Polypedilum_sp_2	jan	Gut content
Odontesthes_argentinensis	Stempellina_sp	jan	Gut content
Odontesthes_argentinensis	Stenochironomus_sp	jan	Gut content
Odontesthes_argentinensis	Stenocypris_major	jan	Gut content
Odontoceridae	Benthonic_diatoms	jan	Literature
Odontoceridae	CPOM	jan	Literature
Odontoceridae	Encyonema_sp	jan	Literature
Odontoceridae	FPOM	jan	Literature
Odontoceridae	Fragillaria_sp	jan	Literature
Odontoceridae	Odontoceridae	jan	Literature
Oecetis_sp	Ablabesmyia_sp	jan	Literature
Oecetis_sp	Benthonic_diatoms	jan	Literature
Oecetis_sp	Caladomyia_ortoni	jan	Literature
Oecetis_sp	Chironomus_riparius	jan	Literature
Oecetis_sp	Coelotanypus_sp	jan	Literature
Oecetis_sp	CPOM	jan	Literature
Oecetis_sp	Cryptochironomus_sp	jan	Literature
Oecetis_sp	Djalmabatista_sp	jan	Literature
Oecetis_sp	Endotribelos_sp	jan	Literature
Oecetis_sp	Fittkauimyia_sp	jan	Literature
Oecetis_sp	FPOM	jan	Literature
Oecetis_sp	Goeldchironomus_maculatus	jan	Literature
Oecetis_sp	Labrundinia_sp	jan	Literature
Oecetis_sp	Lopescladius_sp	jan	Literature
Oecetis_sp	Nilothauma_sp	jan	Literature
Oecetis_sp	Pelomus_psamorphilos	jan	Literature
Oecetis_sp	Polypedilum_sp	jan	Literature
Oecetis_sp	Polypedilum_sp_2	jan	Literature
Oecetis_sp	Stempellina_sp	jan	Literature
Oecetis_sp	Stenochironomus_sp	jan	Literature
Oligochaeta	FPOM	jan	Literature
Pelomus_psamorphilos	Benthonic_diatoms	jan	Gut content
Pelomus_psamorphilos	FPOM	jan	Gut content
Phyllocycla_sp	Ablabesmyia_sp	jan	Literature
Phyllocycla_sp	Caladomyia_ortoni	jan	Literature
Phyllocycla_sp	Chironomus_riparius	jan	Literature
Phyllocycla_sp	Coelotanypus_sp	jan	Literature
Phyllocycla_sp	CPOM	jan	Literature
Phyllocycla_sp	Cryptochironomus_sp	jan	Literature
Phyllocycla_sp	Djalmabatista_sp	jan	Literature
Phyllocycla_sp	Endotribelos_sp	jan	Literature
Phyllocycla_sp	Fittkauimyia_sp	jan	Literature
Phyllocycla_sp	Goeldchironomus_maculatus	jan	Literature
Phyllocycla_sp	Labrundinia_sp	jan	Literature
Phyllocycla_sp	Lopescladius_sp	jan	Literature
Phyllocycla_sp	Macrophyte	jan	Literature
Phyllocycla_sp	Nilothauma_sp	jan	Literature
Phyllocycla_sp	Pelomus_psamorphilos	jan	Literature
Phyllocycla_sp	Polypedilum_sp	jan	Literature
Phyllocycla_sp	Polypedilum_sp_2	jan	Literature
Phyllocycla_sp	Stempellina_sp	jan	Literature
Phyllocycla_sp	Stenochironomus_sp	jan	Literature
Platanichthys_platana	Ablabesmyia_sp	jan	Gut content
Platanichthys_platana	Bosmina_freyi	jan	Gut content
Platanichthys_platana	Caladomyia_ortoni	jan	Gut content
Platanichthys_platana	Chaoborus_sp	jan	Gut content
Platanichthys_platana	Chironomus_riparius	jan	Gut content
Platanichthys_platana	Coelotanypus_sp	jan	Gut content
Platanichthys_platana	Copepoda_larvae	jan	Gut content
Platanichthys_platana	Cryptochironomus_sp	jan	Gut content
Platanichthys_platana	Cytheridella_ilosvayi	jan	Gut content
Platanichthys_platana	Djalmabatista_sp	jan	Gut content
Platanichthys_platana	Endotribelos_sp	jan	Gut content
Platanichthys_platana	Fittkauimyia_sp	jan	Gut content
Platanichthys_platana	Goeldchironomus_maculatus	jan	Gut content
Platanichthys_platana	Hyphessobrycon_luetkeni	jan	Gut content
Platanichthys_platana	Labrundinia_sp	jan	Gut content
Platanichthys_platana	Lopescladius_sp	jan	Gut content
Platanichthys_platana	Macrophyte	jan	Gut content
Platanichthys_platana	Nilothauma_sp	jan	Gut content
Platanichthys_platana	Pelomus_psamorphilos	jan	Gut content
Platanichthys_platana	Polypedilum_sp	jan	Gut content
Platanichthys_platana	Polypedilum_sp_2	jan	Gut content
Platanichthys_platana	Stempellina_sp	jan	Gut content
Platanichthys_platana	Stenochironomus_sp	jan	Gut content
Platanichthys_platana	Stenocypris_major	jan	Gut content
Platanichthys_platana	Tanaidacea	jan	Gut content
Polyarthra_libera	Aphanocapsa_conferta	jan	Literature
Polyarthra_libera	Aulacoseira_ambigua	jan	Literature
Polyarthra_libera	Chroococales	jan	Literature
Polyarthra_libera	Cosmarium_portianum	jan	Literature
Polyarthra_libera	Cosmarium_sp_1	jan	Literature
Polyarthra_libera	Cosmarium_sp_2	jan	Literature
Polyarthra_libera	Cylindrospermopsis_raciborskii	jan	Literature
Polyarthra_libera	Encyonema_sp	jan	Literature
Polyarthra_libera	Fragillaria_sp	jan	Literature
Polyarthra_libera	Golenkinia_pauscispina	jan	Literature
Polyarthra_libera	Limnothrix_redekei	jan	Literature
Polyarthra_libera	Monoraphidium_arcuatum	jan	Literature
Polyarthra_libera	Monoraphidium_irregulare	jan	Literature
Polyarthra_libera	Peridinium_sp	jan	Literature
Polyarthra_libera	Planktolyngbya_limnetica	jan	Literature
Polyarthra_libera	Planktolyngbya_sp	jan	Literature
Polyarthra_libera	Pseudanabaena_catenata	jan	Literature
Polyarthra_libera	Staurastrum_sp_1	jan	Literature
Polyarthra_libera	Staurastrum_sp_2	jan	Literature
Polyarthra_libera	Staurastrum_tetracerum	jan	Literature
Polyarthra_libera	Staurodesmus_cuspidatus	jan	Literature
Polyarthra_libera	TetraÃ«dron_caudatum	jan	Literature
Polyarthra_libera	Trachelomonas_sp	jan	Literature
Polyarthra_libera	Urosolenia_sp	jan	Literature
Polypedilum_sp	Benthonic_diatoms	jan	Gut content
Polypedilum_sp	FPOM	jan	Gut content
Polypedilum_sp	Macrophyte	jan	Gut content
Polypedilum_sp_2	Benthonic_diatoms	jan	Gut content
Polypedilum_sp_2	FPOM	jan	Gut content
Polypedilum_sp_2	Macrophyte	jan	Gut content
Progomphus_sp	Ablabesmyia_sp	jan	Literature
Progomphus_sp	Caladomyia_ortoni	jan	Literature
Progomphus_sp	Chironomus_riparius	jan	Literature
Progomphus_sp	Coelotanypus_sp	jan	Literature
Progomphus_sp	CPOM	jan	Literature
Progomphus_sp	Cryptochironomus_sp	jan	Literature
Progomphus_sp	Djalmabatista_sp	jan	Literature
Progomphus_sp	Endotribelos_sp	jan	Literature
Progomphus_sp	Fittkauimyia_sp	jan	Literature
Progomphus_sp	Goeldchironomus_maculatus	jan	Literature
Progomphus_sp	Labrundinia_sp	jan	Literature
Progomphus_sp	Lopescladius_sp	jan	Literature
Progomphus_sp	Macrophyte	jan	Literature
Progomphus_sp	Nilothauma_sp	jan	Literature
Progomphus_sp	Pelomus_psamorphilos	jan	Literature
Progomphus_sp	Polypedilum_sp	jan	Literature
Progomphus_sp	Polypedilum_sp_2	jan	Literature
Progomphus_sp	Stempellina_sp	jan	Literature
Progomphus_sp	Stenochironomus_sp	jan	Literature
Rhamdia_quelen	Ablabesmyia_sp	jan	Gut content
Rhamdia_quelen	Aeshnidae	jan	Gut content
Rhamdia_quelen	Aphylla_sp	jan	Gut content
Rhamdia_quelen	Awaous_tajasica	jan	Gut content
Rhamdia_quelen	Caladomyia_ortoni	jan	Gut content
Rhamdia_quelen	Chaoborus_sp	jan	Gut content
Rhamdia_quelen	Chironomus_riparius	jan	Gut content
Rhamdia_quelen	Coelotanypus_sp	jan	Gut content
Rhamdia_quelen	Coenagrionidae	jan	Gut content
Rhamdia_quelen	Cryptochironomus_sp	jan	Gut content
Rhamdia_quelen	Cyrnellus_sp	jan	Gut content
Rhamdia_quelen	Cytheridella_ilosvayi	jan	Gut content
Rhamdia_quelen	Djalmabatista_sp	jan	Gut content
Rhamdia_quelen	Elmidae	jan	Gut content
Rhamdia_quelen	Endotribelos_sp	jan	Gut content
Rhamdia_quelen	Fittkauimyia_sp	jan	Gut content
Rhamdia_quelen	FPOM	jan	Gut content
Rhamdia_quelen	Gastropoda	jan	Gut content
Rhamdia_quelen	Geophagus_brasiliensis	jan	Gut content
Rhamdia_quelen	Goeldchironomus_maculatus	jan	Gut content
Rhamdia_quelen	Hetaerina_sp	jan	Gut content
Rhamdia_quelen	Hidracarina	jan	Gut content
Rhamdia_quelen	Hirudinea	jan	Gut content
Rhamdia_quelen	Hyphessobrycon_luetkeni	jan	Gut content
Rhamdia_quelen	Labrundinia_sp	jan	Gut content
Rhamdia_quelen	Libellulidae	jan	Gut content
Rhamdia_quelen	Lopescladius_sp	jan	Gut content
Rhamdia_quelen	Lycengraulis_grossidens	jan	Gut content
Rhamdia_quelen	Macronema_sp	jan	Gut content
Rhamdia_quelen	Macrophyte	jan	Gut content
Rhamdia_quelen	Nilothauma_sp	jan	Gut content
Rhamdia_quelen	Odontoceridae	jan	Gut content
Rhamdia_quelen	Oecetis_sp	jan	Gut content
Rhamdia_quelen	Pelomus_psamorphilos	jan	Gut content
Rhamdia_quelen	Phyllocycla_sp	jan	Gut content
Rhamdia_quelen	Platanichthys_platana	jan	Gut content
Rhamdia_quelen	Polypedilum_sp	jan	Gut content
Rhamdia_quelen	Polypedilum_sp_2	jan	Gut content
Rhamdia_quelen	Progomphus_sp	jan	Gut content
Rhamdia_quelen	Smicridea_sp	jan	Gut content
Rhamdia_quelen	Stempellina_sp	jan	Gut content
Rhamdia_quelen	Stenochironomus_sp	jan	Gut content
Rhamdia_quelen	Stenocypris_major	jan	Gut content
Rhamdia_quelen	Tanaidacea	jan	Gut content
Rhamdia_quelen	Tauriphila_sp	jan	Gut content
Smicridea_sp	Ablabesmyia_sp	jan	Literature
Smicridea_sp	Benthonic_diatoms	jan	Literature
Smicridea_sp	Caladomyia_ortoni	jan	Literature
Smicridea_sp	Chironomus_riparius	jan	Literature
Smicridea_sp	Coelotanypus_sp	jan	Literature
Smicridea_sp	Copepoda_larvae	jan	Literature
Smicridea_sp	CPOM	jan	Literature
Smicridea_sp	Cryptochironomus_sp	jan	Literature
Smicridea_sp	Djalmabatista_sp	jan	Literature
Smicridea_sp	Encyonema_sp	jan	Literature
Smicridea_sp	Endotribelos_sp	jan	Literature
Smicridea_sp	Fittkauimyia_sp	jan	Literature
Smicridea_sp	FPOM	jan	Literature
Smicridea_sp	Fragillaria_sp	jan	Literature
Smicridea_sp	Goeldchironomus_maculatus	jan	Literature
Smicridea_sp	Labrundinia_sp	jan	Literature
Smicridea_sp	Lopescladius_sp	jan	Literature
Smicridea_sp	Nilothauma_sp	jan	Literature
Smicridea_sp	Pelomus_psamorphilos	jan	Literature
Smicridea_sp	Polypedilum_sp	jan	Literature
Smicridea_sp	Polypedilum_sp_2	jan	Literature
Smicridea_sp	Stempellina_sp	jan	Literature
Smicridea_sp	Stenochironomus_sp	jan	Literature
Stempellina_sp	Benthonic_diatoms	jan	Gut content
Stempellina_sp	FPOM	jan	Gut content
Stempellina_sp	Macrophyte	jan	Gut content
Stenochironomus_sp	Benthonic_diatoms	jan	Gut content
Stenochironomus_sp	FPOM	jan	Gut content
Stenochironomus_sp	Macrophyte	jan	Gut content
Stenocypris_major	Benthonic_diatoms	jan	Literature
Stenocypris_major	CPOM	jan	Literature
Stenocypris_major	FPOM	jan	Literature
Tanaidacea	Benthonic_diatoms	jan	Literature
Tanaidacea	CPOM	jan	Literature
Tanaidacea	FPOM	jan	Literature
Tauriphila_sp	Ablabesmyia_sp	jan	Literature
Tauriphila_sp	Caladomyia_ortoni	jan	Literature
Tauriphila_sp	Chironomus_riparius	jan	Literature
Tauriphila_sp	Coelotanypus_sp	jan	Literature
Tauriphila_sp	Coenagrionidae	jan	Literature
Tauriphila_sp	Cryptochironomus_sp	jan	Literature
Tauriphila_sp	Djalmabatista_sp	jan	Literature
Tauriphila_sp	Endotribelos_sp	jan	Literature
Tauriphila_sp	Fittkauimyia_sp	jan	Literature
Tauriphila_sp	Goeldchironomus_maculatus	jan	Literature
Tauriphila_sp	Labrundinia_sp	jan	Literature
Tauriphila_sp	Limnodrilus_hoffmeisteri	jan	Literature
Tauriphila_sp	Limnodrilus_sp	jan	Literature
Tauriphila_sp	Lopescladius_sp	jan	Literature
Tauriphila_sp	Nilothauma_sp	jan	Literature
Tauriphila_sp	Oligochaeta	jan	Literature
Tauriphila_sp	Pelomus_psamorphilos	jan	Literature
Tauriphila_sp	Polypedilum_sp	jan	Literature
Tauriphila_sp	Polypedilum_sp_2	jan	Literature
Tauriphila_sp	Stempellina_sp	jan	Literature
Tauriphila_sp	Stenochironomus_sp	jan	Literature
Tilapia_rendali	Ablabesmyia_sp	jan	Gut content
Tilapia_rendali	Caladomyia_ortoni	jan	Gut content
Tilapia_rendali	Chaoborus_sp	jan	Gut content
Tilapia_rendali	Chironomus_riparius	jan	Gut content
Tilapia_rendali	Coelotanypus_sp	jan	Gut content
Tilapia_rendali	Cryptochironomus_sp	jan	Gut content
Tilapia_rendali	Cyrnellus_sp	jan	Gut content
Tilapia_rendali	Cytheridella_ilosvayi	jan	Gut content
Tilapia_rendali	Djalmabatista_sp	jan	Gut content
Tilapia_rendali	Endotribelos_sp	jan	Gut content
Tilapia_rendali	Fittkauimyia_sp	jan	Gut content
Tilapia_rendali	FPOM	jan	Gut content
Tilapia_rendali	Goeldchironomus_maculatus	jan	Gut content
Tilapia_rendali	Labrundinia_sp	jan	Gut content
Tilapia_rendali	Lopescladius_sp	jan	Gut content
Tilapia_rendali	Macronema_sp	jan	Gut content
Tilapia_rendali	Macrophyte	jan	Gut content
Tilapia_rendali	Nilothauma_sp	jan	Gut content
Tilapia_rendali	Odontoceridae	jan	Gut content
Tilapia_rendali	Oecetis_sp	jan	Gut content
Tilapia_rendali	Pelomus_psamorphilos	jan	Gut content
Tilapia_rendali	Polypedilum_sp	jan	Gut content
Tilapia_rendali	Polypedilum_sp_2	jan	Gut content
Tilapia_rendali	Smicridea_sp	jan	Gut content
Tilapia_rendali	Stempellina_sp	jan	Gut content
Tilapia_rendali	Stenochironomus_sp	jan	Gut content
Tilapia_rendali	Stenocypris_major	jan	Gut content
Tilapia_rendali	Tanaidacea	jan	Gut content
Trichocerca_capucina	Actinastrum_aciculare	jan	Literature
Trichocerca_capucina	Actinastrum_aciculare	jan	Literature
Trichocerca_capucina	Aulacoseira_ambigua	jan	Literature
Trichocerca_capucina	Chlorella_sp	jan	Literature
Trichocerca_capucina	Cosmarium_portianum	jan	Literature
Trichocerca_capucina	Cosmarium_sp_1	jan	Literature
Trichocerca_capucina	Cosmarium_sp_2	jan	Literature
Trichocerca_capucina	Encyonema_sp	jan	Literature
Trichocerca_capucina	Fragillaria_sp	jan	Literature
Trichocerca_capucina	Golenkinia_pauscispina	jan	Literature
Trichocerca_capucina	Monoraphidium_arcuatum	jan	Literature
Trichocerca_capucina	Monoraphidium_irregulare	jan	Literature
Trichocerca_capucina	Peridinium_sp	jan	Literature
Trichocerca_capucina	Rotifera_eggs	jan	Literature
Trichocerca_capucina	Staurastrum_sp_1	jan	Literature
Trichocerca_capucina	Staurastrum_sp_2	jan	Literature
Trichocerca_capucina	Staurastrum_tetracerum	jan	Literature
Trichocerca_capucina	Staurodesmus_cuspidatus	jan	Literature
Trichocerca_capucina	TetraÃ«dron_caudatum	jan	Literature
Trichocerca_capucina	Trachelomonas_sp	jan	Literature
Trichocerca_capucina	Urosolenia_sp	jan	Literature
Ablabesmyia_sp	Benthonic_diatoms	feb	Gut content
Ablabesmyia_sp	Caladomyia_ortoni	feb	Gut content
Ablabesmyia_sp	Chironomus_riparius	feb	Gut content
Ablabesmyia_sp	CPOM	feb	Gut content
Ablabesmyia_sp	Cryptochironomus_sp	feb	Gut content
Ablabesmyia_sp	Cytheridella_ilosvayi	feb	Gut content
Ablabesmyia_sp	Endotribelos_sp	feb	Gut content
Ablabesmyia_sp	FPOM	feb	Gut content
Ablabesmyia_sp	Goeldchironomus_sp	feb	Gut content
Ablabesmyia_sp	Lopescladius_sp	feb	Gut content
Ablabesmyia_sp	Macrophyte	feb	Gut content
Ablabesmyia_sp	Nilothauma_sp	feb	Gut content
Ablabesmyia_sp	Pelomus_psamorphilos	feb	Gut content
Ablabesmyia_sp	Polypedilum_sp	feb	Gut content
Ablabesmyia_sp	Polypedilum_sp_2	feb	Gut content
Ablabesmyia_sp	Stempellina_sp	feb	Gut content
Ablabesmyia_sp	Stenochironomus_sp	feb	Gut content
Ablabesmyia_sp	Stenocypris_major	feb	Gut content
Aeshnidae	Ablabesmyia_sp	feb	Literature
Aeshnidae	Caladomyia_ortoni	feb	Literature
Aeshnidae	Chaoborus_sp	feb	Literature
Aeshnidae	Chironomus_riparius	feb	Literature
Aeshnidae	Coelotanypus_sp	feb	Literature
Aeshnidae	Cryptochironomus_sp	feb	Literature
Aeshnidae	Cyrnellus_sp	feb	Literature
Aeshnidae	Djalmabatista_sp	feb	Literature
Aeshnidae	Endotribelos_sp	feb	Literature
Aeshnidae	Fittkauimyia_sp	feb	Literature
Aeshnidae	Goeldchironomus_maculatus	feb	Literature
Aeshnidae	Labrundinia_sp	feb	Literature
Aeshnidae	Lopescladius_sp	feb	Literature
Aeshnidae	Nilothauma_sp	feb	Literature
Aeshnidae	Pelomus_psamorphilos	feb	Literature
Aeshnidae	Polypedilum_sp	feb	Literature
Aeshnidae	Polypedilum_sp_2	feb	Literature
Aeshnidae	Stempellina_sp	feb	Literature
Aeshnidae	Stenochironomus_sp	feb	Literature
Aphylla_sp	Ablabesmyia_sp	feb	Literature
Aphylla_sp	Caladomyia_ortoni	feb	Literature
Aphylla_sp	Chironomus_riparius	feb	Literature
Aphylla_sp	Coelotanypus_sp	feb	Literature
Aphylla_sp	CPOM	feb	Literature
Aphylla_sp	Cryptochironomus_sp	feb	Literature
Aphylla_sp	Djalmabatista_sp	feb	Literature
Aphylla_sp	Endotribelos_sp	feb	Literature
Aphylla_sp	Fittkauimyia_sp	feb	Literature
Aphylla_sp	Goeldchironomus_maculatus	feb	Literature
Aphylla_sp	Labrundinia_sp	feb	Literature
Aphylla_sp	Lopescladius_sp	feb	Literature
Aphylla_sp	Macrophyte	feb	Literature
Aphylla_sp	Nilothauma_sp	feb	Literature
Aphylla_sp	Pelomus_psamorphilos	feb	Literature
Aphylla_sp	Polypedilum_sp	feb	Literature
Aphylla_sp	Polypedilum_sp_2	feb	Literature
Aphylla_sp	Stempellina_sp	feb	Literature
Aphylla_sp	Stenochironomus_sp	feb	Literature
Asplanchna_sp	Actinastrum_aciculare	feb	Literature
Asplanchna_sp	Actinastrum_aciculare	feb	Literature
Asplanchna_sp	Actinastrum_aciculare	feb	Literature
Asplanchna_sp	Asplanchna_sp	feb	Literature
Asplanchna_sp	Asplanchna_sp	feb	Literature
Asplanchna_sp	Aulacoseira_ambigua	feb	Literature
Asplanchna_sp	Aulacoseira_ambigua	feb	Literature
Asplanchna_sp	Bosmina_freyi	feb	Literature
Asplanchna_sp	Bosmina_freyi	feb	Literature
Asplanchna_sp	Bosmina_hagmanni	feb	Literature
Asplanchna_sp	Botryococcus_braunii	feb	Literature
Asplanchna_sp	Brachionus_angularis	feb	Literature
Asplanchna_sp	Brachionus_angularis	feb	Literature
Asplanchna_sp	Chlorella_sp	feb	Literature
Asplanchna_sp	Chlorella_sp	feb	Literature
Asplanchna_sp	Copepoda_larvae	feb	Literature
Asplanchna_sp	Copepoda_larvae	feb	Literature
Asplanchna_sp	Cosmarium_portianum	feb	Literature
Asplanchna_sp	Cosmarium_portianum	feb	Literature
Asplanchna_sp	Cosmarium_sp_1	feb	Literature
Asplanchna_sp	Cosmarium_sp_2	feb	Literature
Asplanchna_sp	Cosmarium_sp_2	feb	Literature
Asplanchna_sp	Encyonema_sp	feb	Literature
Asplanchna_sp	Encyonema_sp	feb	Literature
Asplanchna_sp	Filinia_longiseta	feb	Literature
Asplanchna_sp	Filinia_longiseta	feb	Literature
Asplanchna_sp	Fragillaria_sp	feb	Literature
Asplanchna_sp	Golenkinia_pauscispina	feb	Literature
Asplanchna_sp	Golenkinia_radiata	feb	Literature
Asplanchna_sp	Monoraphidium_arcuatum	feb	Literature
Asplanchna_sp	Monoraphidium_arcuatum	feb	Literature
Asplanchna_sp	Monoraphidium_irregulare	feb	Literature
Asplanchna_sp	Monoraphidium_irregulare	feb	Literature
Asplanchna_sp	Peridinium_sp	feb	Literature
Asplanchna_sp	Polyarthra_libera	feb	Literature
Asplanchna_sp	Polyarthra_libera	feb	Literature
Asplanchna_sp	PolyarthraÂ vulgaris	feb	Literature
Asplanchna_sp	Scenedesmus_spinosus	feb	Literature
Asplanchna_sp	Staurastrum_sp_1	feb	Literature
Asplanchna_sp	Staurastrum_sp_2	feb	Literature
Asplanchna_sp	Staurastrum_sp_2	feb	Literature
Asplanchna_sp	Staurastrum_tetracerum	feb	Literature
Asplanchna_sp	Staurastrum_tetracerum	feb	Literature
Asplanchna_sp	Staurodesmus_cuspidatus	feb	Literature
Asplanchna_sp	Staurodesmus_cuspidatus	feb	Literature
Asplanchna_sp	TetraÃ«dron_caudatum	feb	Literature
Asplanchna_sp	TetraÃ«dron_caudatum	feb	Literature
Asplanchna_sp	Thermocyclops_minutus	feb	Literature
Asplanchna_sp	Thermocyclops_minutus	feb	Literature
Asplanchna_sp	Trachelomonas_sp	feb	Literature
Asplanchna_sp	Trichocerca_capucina	feb	Literature
Asplanchna_sp	Trichocerca_capucina	feb	Literature
Asplanchna_sp	Trichocerca_dixon	feb	Literature
Asplanchna_sp	Urosolenia_sp	feb	Literature
Awaous_tajasica	Ablabesmyia_sp	feb	Gut content
Awaous_tajasica	Caladomyia_ortoni	feb	Gut content
Awaous_tajasica	Chaoborus_sp	feb	Gut content
Awaous_tajasica	Chironomus_riparius	feb	Gut content
Awaous_tajasica	Coelotanypus_sp	feb	Gut content
Awaous_tajasica	Cryptochironomus_sp	feb	Gut content
Awaous_tajasica	Cyrnellus_sp	feb	Gut content
Awaous_tajasica	Cytheridella_ilosvayi	feb	Gut content
Awaous_tajasica	Djalmabatista_sp	feb	Gut content
Awaous_tajasica	Endotribelos_sp	feb	Gut content
Awaous_tajasica	Fittkauimyia_sp	feb	Gut content
Awaous_tajasica	FPOM	feb	Gut content
Awaous_tajasica	Goeldchironomus_maculatus	feb	Gut content
Awaous_tajasica	Hirudinea	feb	Gut content
Awaous_tajasica	Labrundinia_sp	feb	Gut content
Awaous_tajasica	Lopescladius_sp	feb	Gut content
Awaous_tajasica	Macronema_sp	feb	Gut content
Awaous_tajasica	Macrophyte	feb	Gut content
Awaous_tajasica	Nilothauma_sp	feb	Gut content
Awaous_tajasica	Odontoceridae	feb	Gut content
Awaous_tajasica	Oecetis_sp	feb	Gut content
Awaous_tajasica	Pelomus_psamorphilos	feb	Gut content
Awaous_tajasica	Polypedilum_sp	feb	Gut content
Awaous_tajasica	Polypedilum_sp_2	feb	Gut content
Awaous_tajasica	Smicridea_sp	feb	Gut content
Awaous_tajasica	Stempellina_sp	feb	Gut content
Awaous_tajasica	Stenochironomus_sp	feb	Gut content
Awaous_tajasica	Stenocypris_major	feb	Gut content
Awaous_tajasica	Tanaidacea	feb	Gut content
Bivalve	Actinastrum_aciculare	feb	Literature
Bivalve	Aphanocapsa_conferta	feb	Literature
Bivalve	Aulacoseira_ambigua	feb	Literature
Bivalve	Botryococcus_braunii	feb	Literature
Bivalve	Chlorella_sp	feb	Literature
Bivalve	Chroococales	feb	Literature
Bivalve	Cosmarium_portianum	feb	Literature
Bivalve	Cosmarium_sp_2	feb	Literature
Bivalve	Cylindrospermopsis_raciborskii	feb	Literature
Bivalve	Encyonema_sp	feb	Literature
Bivalve	Golenkinia_radiata	feb	Literature
Bivalve	Limnothrix_redekei	feb	Literature
Bivalve	Monoraphidium_arcuatum	feb	Literature
Bivalve	Monoraphidium_irregulare	feb	Literature
Bivalve	Planktolyngbya_limnetica	feb	Literature
Bivalve	Planktolyngbya_sp	feb	Literature
Bivalve	Pseudanabaena_catenata	feb	Literature
Bivalve	Scenedesmus_spinosus	feb	Literature
Bivalve	Staurastrum_sp_2	feb	Literature
Bivalve	Staurastrum_tetracerum	feb	Literature
Bivalve	Staurodesmus_cuspidatus	feb	Literature
Bivalve	TetraÃ«dron_caudatum	feb	Literature
Bosmina_freyi	Chlorella_sp	feb	Literature
Bosmina_freyi	Cosmarium_portianum	feb	Literature
Bosmina_freyi	Cosmarium_sp_2	feb	Literature
Bosmina_hagmanni	Chlorella_sp	feb	Literature
Bosmina_hagmanni	Cosmarium_portianum	feb	Literature
Bosmina_hagmanni	Cosmarium_sp_2	feb	Literature
Brachionus_angularis	Aulacoseira_ambigua	feb	Literature
Brachionus_angularis	Aulacoseira_ambigua	feb	Literature
Brachionus_angularis	Cosmarium_portianum	feb	Literature
Brachionus_angularis	Cosmarium_portianum	feb	Literature
Brachionus_angularis	Cosmarium_sp_1	feb	Literature
Brachionus_angularis	Cosmarium_sp_2	feb	Literature
Brachionus_angularis	Cosmarium_sp_2	feb	Literature
Brachionus_angularis	Encyonema_sp	feb	Literature
Brachionus_angularis	Encyonema_sp	feb	Literature
Brachionus_angularis	FPOM	feb	Literature
Brachionus_angularis	Fragillaria_sp	feb	Literature
Brachionus_angularis	Golenkinia_pauscispina	feb	Literature
Brachionus_angularis	Golenkinia_radiata	feb	Literature
Brachionus_angularis	Monoraphidium_arcuatum	feb	Literature
Brachionus_angularis	Monoraphidium_arcuatum	feb	Literature
Brachionus_angularis	Monoraphidium_irregulare	feb	Literature
Brachionus_angularis	Monoraphidium_irregulare	feb	Literature
Brachionus_angularis	Peridinium_sp	feb	Literature
Brachionus_angularis	Staurastrum_sp_1	feb	Literature
Brachionus_angularis	Staurastrum_sp_2	feb	Literature
Brachionus_angularis	Staurastrum_sp_2	feb	Literature
Brachionus_angularis	Staurastrum_tetracerum	feb	Literature
Brachionus_angularis	Staurastrum_tetracerum	feb	Literature
Brachionus_angularis	Staurodesmus_cuspidatus	feb	Literature
Brachionus_angularis	Staurodesmus_cuspidatus	feb	Literature
Brachionus_angularis	TetraÃ«dron_caudatum	feb	Literature
Brachionus_angularis	TetraÃ«dron_caudatum	feb	Literature
Brachionus_angularis	Trachelomonas_sp	feb	Literature
Brachionus_angularis	Urosolenia_sp	feb	Literature
Caladomyia_ortoni	Benthonic_diatoms	feb	Gut content
Caladomyia_ortoni	Chironomus_riparius	feb	Gut content
Caladomyia_ortoni	Cryptochironomus_sp	feb	Gut content
Caladomyia_ortoni	Endotribelos_sp	feb	Gut content
Caladomyia_ortoni	FPOM	feb	Gut content
Caladomyia_ortoni	Goeldchironomus_maculatus	feb	Gut content
Caladomyia_ortoni	Lopescladius_sp	feb	Gut content
Caladomyia_ortoni	Nilothauma_sp	feb	Gut content
Caladomyia_ortoni	Pelomus_psamorphilos	feb	Gut content
Caladomyia_ortoni	Polypedilum_sp	feb	Gut content
Caladomyia_ortoni	Polypedilum_sp_2	feb	Gut content
Caladomyia_ortoni	Stempellina_sp	feb	Gut content
Caladomyia_ortoni	Stenochironomus_sp	feb	Gut content
Centropomus_parallelus	Ablabesmyia_sp	feb	Gut content
Centropomus_parallelus	Aeshnidae	feb	Gut content
Centropomus_parallelus	Aphylla_sp	feb	Gut content
Centropomus_parallelus	Awaous_tajasica	feb	Gut content
Centropomus_parallelus	Caladomyia_ortoni	feb	Gut content
Centropomus_parallelus	Chaoborus_sp	feb	Gut content
Centropomus_parallelus	Chironomus_riparius	feb	Gut content
Centropomus_parallelus	Coelotanypus_sp	feb	Gut content
Centropomus_parallelus	Coenagrionidae	feb	Gut content
Centropomus_parallelus	Cryptochironomus_sp	feb	Gut content
Centropomus_parallelus	Cyrnellus_sp	feb	Gut content
Centropomus_parallelus	Djalmabatista_sp	feb	Gut content
Centropomus_parallelus	Endotribelos_sp	feb	Gut content
Centropomus_parallelus	Fittkauimyia_sp	feb	Gut content
Centropomus_parallelus	FPOM	feb	Gut content
Centropomus_parallelus	Geophagus_brasiliensis	feb	Gut content
Centropomus_parallelus	Goeldchironomus_maculatus	feb	Gut content
Centropomus_parallelus	Hetaerina_sp	feb	Gut content
Centropomus_parallelus	Hyphessobrycon_luetkeni	feb	Gut content
Centropomus_parallelus	Labrundinia_sp	feb	Gut content
Centropomus_parallelus	Libellulidae	feb	Gut content
Centropomus_parallelus	Lopescladius_sp	feb	Gut content
Centropomus_parallelus	Lycengraulis_grossidens	feb	Gut content
Centropomus_parallelus	Macronema_sp	feb	Gut content
Centropomus_parallelus	Macrophyte	feb	Gut content
Centropomus_parallelus	Nilothauma_sp	feb	Gut content
Centropomus_parallelus	Odontoceridae	feb	Gut content
Centropomus_parallelus	Oecetis_sp	feb	Gut content
Centropomus_parallelus	Pelomus_psamorphilos	feb	Gut content
Centropomus_parallelus	Phyllocycla_sp	feb	Gut content
Centropomus_parallelus	Platanichthys_platana	feb	Gut content
Centropomus_parallelus	Polypedilum_sp	feb	Gut content
Centropomus_parallelus	Polypedilum_sp_2	feb	Gut content
Centropomus_parallelus	Progomphus_sp	feb	Gut content
Centropomus_parallelus	Smicridea_sp	feb	Gut content
Centropomus_parallelus	Stempellina_sp	feb	Gut content
Centropomus_parallelus	Stenochironomus_sp	feb	Gut content
Centropomus_parallelus	Tauriphila_sp	feb	Gut content
Chaoborus_sp	Aphanocapsa_conferta	feb	Literature
Chaoborus_sp	Asplanchna_sp	feb	Literature
Chaoborus_sp	Bosmina_freyi	feb	Literature
Chaoborus_sp	Bosmina_hagmanni	feb	Literature
Chaoborus_sp	Brachionus_angularis	feb	Literature
Chaoborus_sp	Chaoborus_sp	feb	Literature
Chaoborus_sp	Chroococales	feb	Literature
Chaoborus_sp	Collotheca_sp	feb	Literature
Chaoborus_sp	Copepoda_larvae	feb	Literature
Chaoborus_sp	Cylindrospermopsis_raciborskii	feb	Literature
Chaoborus_sp	Filinia_longiseta	feb	Literature
Chaoborus_sp	Limnothrix_redekei	feb	Literature
Chaoborus_sp	Nauplio	feb	Literature
Chaoborus_sp	Planktolyngbya_limnetica	feb	Literature
Chaoborus_sp	Planktolyngbya_sp	feb	Literature
Chaoborus_sp	Polyarthra_libera	feb	Literature
Chaoborus_sp	PolyarthraÂ vulgaris	feb	Literature
Chaoborus_sp	Pseudanabaena_catenata	feb	Literature
Chaoborus_sp	Thermocyclops_minutus	feb	Literature
Chaoborus_sp	Thermocyclops_minutus	feb	Literature
Chaoborus_sp	Trichocerca_capucina	feb	Literature
Chaoborus_sp	Trichocerca_dixon	feb	Literature
Chironomus_riparius	Benthonic_diatoms	feb	Gut content
Chironomus_riparius	FPOM	feb	Gut content
Chironomus_riparius	Macrophyte	feb	Gut content
Coelotanypus_sp	Benthonic_diatoms	feb	Gut content
Coelotanypus_sp	Caladomyia_ortoni	feb	Gut content
Coelotanypus_sp	Chironomus_riparius	feb	Gut content
Coelotanypus_sp	CPOM	feb	Gut content
Coelotanypus_sp	Cryptochironomus_sp	feb	Gut content
Coelotanypus_sp	Cytheridella_ilosvayi	feb	Gut content
Coelotanypus_sp	Endotribelos_sp	feb	Gut content
Coelotanypus_sp	FPOM	feb	Gut content
Coelotanypus_sp	Goeldchironomus_sp	feb	Gut content
Coelotanypus_sp	Lopescladius_sp	feb	Gut content
Coelotanypus_sp	Nilothauma_sp	feb	Gut content
Coelotanypus_sp	Pelomus_psamorphilos	feb	Gut content
Coelotanypus_sp	Polypedilum_sp	feb	Gut content
Coelotanypus_sp	Polypedilum_sp_2	feb	Gut content
Coelotanypus_sp	Stempellina_sp	feb	Gut content
Coelotanypus_sp	Stenochironomus_sp	feb	Gut content
Coenagrionidae	Ablabesmyia_sp	feb	Literature
Coenagrionidae	Caladomyia_ortoni	feb	Literature
Coenagrionidae	Chironomus_riparius	feb	Literature
Coenagrionidae	Coelotanypus_sp	feb	Literature
Coenagrionidae	Cryptochironomus_sp	feb	Literature
Coenagrionidae	Djalmabatista_sp	feb	Literature
Coenagrionidae	Endotribelos_sp	feb	Literature
Coenagrionidae	Fittkauimyia_sp	feb	Literature
Coenagrionidae	Goeldchironomus_maculatus	feb	Literature
Coenagrionidae	Labrundinia_sp	feb	Literature
Coenagrionidae	Limnodrilus_hoffmeisteri	feb	Literature
Coenagrionidae	Limnodrilus_sp	feb	Literature
Coenagrionidae	Lopescladius_sp	feb	Literature
Coenagrionidae	Nilothauma_sp	feb	Literature
Coenagrionidae	Oligochaeta	feb	Literature
Coenagrionidae	Pelomus_psamorphilos	feb	Literature
Coenagrionidae	Polypedilum_sp	feb	Literature
Coenagrionidae	Polypedilum_sp_2	feb	Literature
Coenagrionidae	Stempellina_sp	feb	Literature
Coenagrionidae	Stenochironomus_sp	feb	Literature
Collotheca_sp	Aulacoseira_ambigua	feb	Literature
Collotheca_sp	Aulacoseira_ambigua	feb	Literature
Collotheca_sp	Cosmarium_portianum	feb	Literature
Collotheca_sp	Cosmarium_portianum	feb	Literature
Collotheca_sp	Cosmarium_sp_1	feb	Literature
Collotheca_sp	Cosmarium_sp_2	feb	Literature
Collotheca_sp	Cosmarium_sp_2	feb	Literature
Collotheca_sp	Encyonema_sp	feb	Literature
Collotheca_sp	Encyonema_sp	feb	Literature
Collotheca_sp	Fragillaria_sp	feb	Literature
Collotheca_sp	Golenkinia_pauscispina	feb	Literature
Collotheca_sp	Golenkinia_radiata	feb	Literature
Collotheca_sp	Monoraphidium_arcuatum	feb	Literature
Collotheca_sp	Monoraphidium_arcuatum	feb	Literature
Collotheca_sp	Monoraphidium_irregulare	feb	Literature
Collotheca_sp	Monoraphidium_irregulare	feb	Literature
Collotheca_sp	Peridinium_sp	feb	Literature
Collotheca_sp	PolyarthraÂ vulgaris	feb	Literature
Collotheca_sp	Staurastrum_sp_1	feb	Literature
Collotheca_sp	Staurastrum_sp_2	feb	Literature
Collotheca_sp	Staurastrum_sp_2	feb	Literature
Collotheca_sp	Staurastrum_tetracerum	feb	Literature
Collotheca_sp	Staurastrum_tetracerum	feb	Literature
Collotheca_sp	Staurodesmus_cuspidatus	feb	Literature
Collotheca_sp	Staurodesmus_cuspidatus	feb	Literature
Collotheca_sp	TetraÃ«dron_caudatum	feb	Literature
Collotheca_sp	TetraÃ«dron_caudatum	feb	Literature
Collotheca_sp	Trachelomonas_sp	feb	Literature
Collotheca_sp	Trichocerca_capucina	feb	Literature
Collotheca_sp	Trichocerca_dixon	feb	Literature
Collotheca_sp	Urosolenia_sp	feb	Literature
Cryptochironomus_sp	Benthonic_diatoms	feb	Gut content
Cryptochironomus_sp	CPOM	feb	Gut content
Cryptochironomus_sp	FPOM	feb	Gut content
Cyrnellus_sp	Ablabesmyia_sp	feb	Literature
Cyrnellus_sp	Benthonic_diatoms	feb	Literature
Cyrnellus_sp	Caladomyia_ortoni	feb	Literature
Cyrnellus_sp	Chironomus_riparius	feb	Literature
Cyrnellus_sp	Coelotanypus_sp	feb	Literature
Cyrnellus_sp	Copepoda_larvae	feb	Literature
Cyrnellus_sp	CPOM	feb	Literature
Cyrnellus_sp	Cryptochironomus_sp	feb	Literature
Cyrnellus_sp	Cyrnellus_sp	feb	Literature
Cyrnellus_sp	Djalmabatista_sp	feb	Literature
Cyrnellus_sp	Endotribelos_sp	feb	Literature
Cyrnellus_sp	Fittkauimyia_sp	feb	Literature
Cyrnellus_sp	FPOM	feb	Literature
Cyrnellus_sp	Goeldchironomus_maculatus	feb	Literature
Cyrnellus_sp	Labrundinia_sp	feb	Literature
Cyrnellus_sp	Limnodrilus_hoffmeisteri	feb	Literature
Cyrnellus_sp	Limnodrilus_sp	feb	Literature
Cyrnellus_sp	Lopescladius_sp	feb	Literature
Cyrnellus_sp	Macronema_sp	feb	Literature
Cyrnellus_sp	Nilothauma_sp	feb	Literature
Cyrnellus_sp	Odontoceridae	feb	Literature
Cyrnellus_sp	Oecetis_sp	feb	Literature
Cyrnellus_sp	Oligochaeta	feb	Literature
Cyrnellus_sp	Pelomus_psamorphilos	feb	Literature
Cyrnellus_sp	Polypedilum_sp	feb	Literature
Cyrnellus_sp	Polypedilum_sp_2	feb	Literature
Cyrnellus_sp	Smicridea_sp	feb	Literature
Cyrnellus_sp	Stempellina_sp	feb	Literature
Cyrnellus_sp	Stenochironomus_sp	feb	Literature
Cyrnellus_sp	Thermocyclops_minutus	feb	Literature
Cytheridella_ilosvayi	Benthonic_diatoms	feb	Literature
Cytheridella_ilosvayi	CPOM	feb	Literature
Cytheridella_ilosvayi	FPOM	feb	Literature
Djalmabatista_sp	Benthonic_diatoms	feb	Gut content
Djalmabatista_sp	Caladomyia_ortoni	feb	Gut content
Djalmabatista_sp	Chironomus_riparius	feb	Gut content
Djalmabatista_sp	Copepoda_larvae	feb	Gut content
Djalmabatista_sp	Cryptochironomus_sp	feb	Gut content
Djalmabatista_sp	Cytheridella_ilosvayi	feb	Gut content
Djalmabatista_sp	Endotribelos_sp	feb	Gut content
Djalmabatista_sp	Goeldchironomus_sp	feb	Gut content
Djalmabatista_sp	Lopescladius_sp	feb	Gut content
Djalmabatista_sp	Macrophyte	feb	Gut content
Djalmabatista_sp	Nilothauma_sp	feb	Gut content
Djalmabatista_sp	Pelomus_psamorphilos	feb	Gut content
Djalmabatista_sp	Polypedilum_sp	feb	Gut content
Djalmabatista_sp	Polypedilum_sp_2	feb	Gut content
Djalmabatista_sp	Stempellina_sp	feb	Gut content
Djalmabatista_sp	Stenochironomus_sp	feb	Gut content
Djalmabatista_sp	Stenocypris_major	feb	Gut content
Djalmabatista_sp	Thermocyclops_minutus	feb	Gut content
Elmidae	Benthonic_diatoms	feb	Literature
Elmidae	CPOM	feb	Literature
Elmidae	FPOM	feb	Literature
Endotribelos_sp	Benthonic_diatoms	feb	Gut content
Endotribelos_sp	CPOM	feb	Gut content
Endotribelos_sp	Macrophyte	feb	Gut content
Endotribelos_sp	FPOM	feb	Gut content
Filinia_longiseta	Aphanocapsa_conferta	feb	Literature
Filinia_longiseta	Chroococales	feb	Literature
Filinia_longiseta	Cylindrospermopsis_raciborskii	feb	Literature
Filinia_longiseta	FPOM	feb	Literature
Filinia_longiseta	Limnothrix_redekei	feb	Literature
Filinia_longiseta	Planktolyngbya_limnetica	feb	Literature
Filinia_longiseta	Planktolyngbya_sp	feb	Literature
Filinia_longiseta	Pseudanabaena_catenata	feb	Literature
Fittkauimyia_sp	Benthonic_diatoms	feb	Gut content
Fittkauimyia_sp	Caladomyia_ortoni	feb	Gut content
Fittkauimyia_sp	Chironomus_riparius	feb	Gut content
Fittkauimyia_sp	CPOM	feb	Gut content
Fittkauimyia_sp	Cryptochironomus_sp	feb	Gut content
Fittkauimyia_sp	Endotribelos_sp	feb	Gut content
Fittkauimyia_sp	Goeldchironomus_sp	feb	Gut content
Fittkauimyia_sp	Lopescladius_sp	feb	Gut content
Fittkauimyia_sp	Nilothauma_sp	feb	Gut content
Fittkauimyia_sp	Pelomus_psamorphilos	feb	Gut content
Fittkauimyia_sp	Polypedilum_sp	feb	Gut content
Fittkauimyia_sp	Polypedilum_sp_2	feb	Gut content
Fittkauimyia_sp	FPOM	feb	Gut content
Fittkauimyia_sp	Stempellina_sp	feb	Gut content
Fittkauimyia_sp	Stenochironomus_sp	feb	Gut content
Gastropoda	Benthonic_diatoms	feb	Literature
Gastropoda	Macrophyte	feb	Literature
Geophagus_brasiliensis	Ablabesmyia_sp	feb	Gut content
Geophagus_brasiliensis	Aeshnidae	feb	Gut content
Geophagus_brasiliensis	Aphylla_sp	feb	Gut content
Geophagus_brasiliensis	Awaous_tajasica	feb	Gut content
Geophagus_brasiliensis	Caladomyia_ortoni	feb	Gut content
Geophagus_brasiliensis	Chaoborus_sp	feb	Gut content
Geophagus_brasiliensis	Chironomus_riparius	feb	Gut content
Geophagus_brasiliensis	Coelotanypus_sp	feb	Gut content
Geophagus_brasiliensis	Coenagrionidae	feb	Gut content
Geophagus_brasiliensis	Copepoda_larvae	feb	Gut content
Geophagus_brasiliensis	Cryptochironomus_sp	feb	Gut content
Geophagus_brasiliensis	Cyrnellus_sp	feb	Gut content
Geophagus_brasiliensis	Cytheridella_ilosvayi	feb	Gut content
Geophagus_brasiliensis	Djalmabatista_sp	feb	Gut content
Geophagus_brasiliensis	Endotribelos_sp	feb	Gut content
Geophagus_brasiliensis	Fittkauimyia_sp	feb	Gut content
Geophagus_brasiliensis	FPOM	feb	Gut content
Geophagus_brasiliensis	Gastropoda	feb	Gut content
Geophagus_brasiliensis	Goeldchironomus_maculatus	feb	Gut content
Geophagus_brasiliensis	Hetaerina_sp	feb	Gut content
Geophagus_brasiliensis	Hidracarina	feb	Gut content
Geophagus_brasiliensis	Hirudinea	feb	Gut content
Geophagus_brasiliensis	Hyphessobrycon_luetkeni	feb	Gut content
Geophagus_brasiliensis	Labrundinia_sp	feb	Gut content
Geophagus_brasiliensis	Libellulidae	feb	Gut content
Geophagus_brasiliensis	Lopescladius_sp	feb	Gut content
Geophagus_brasiliensis	Macronema_sp	feb	Gut content
Geophagus_brasiliensis	Macrophyte	feb	Gut content
Geophagus_brasiliensis	Nilothauma_sp	feb	Gut content
Geophagus_brasiliensis	Odontoceridae	feb	Gut content
Geophagus_brasiliensis	Oecetis_sp	feb	Gut content
Geophagus_brasiliensis	Pelomus_psamorphilos	feb	Gut content
Geophagus_brasiliensis	Phyllocycla_sp	feb	Gut content
Geophagus_brasiliensis	Platanichthys_platana	feb	Gut content
Geophagus_brasiliensis	Polypedilum_sp	feb	Gut content
Geophagus_brasiliensis	Polypedilum_sp_2	feb	Gut content
Geophagus_brasiliensis	Progomphus_sp	feb	Gut content
Geophagus_brasiliensis	Smicridea_sp	feb	Gut content
Geophagus_brasiliensis	Stempellina_sp	feb	Gut content
Geophagus_brasiliensis	Stenochironomus_sp	feb	Gut content
Geophagus_brasiliensis	Stenocypris_major	feb	Gut content
Geophagus_brasiliensis	Tanaidacea	feb	Gut content
Geophagus_brasiliensis	Tauriphila_sp	feb	Gut content
Geophagus_brasiliensis	Thermocyclops_minutus	feb	Gut content
Goeldchironomus_maculatus	Benthonic_diatoms	feb	Gut content
Goeldchironomus_maculatus	CPOM	feb	Gut content
Goeldchironomus_maculatus	FPOM	feb	Gut content
Goeldchironomus_maculatus	Macrophyte	feb	Gut content
Gyrinidae	Ablabesmyia_sp	feb	Literature
Gyrinidae	Caladomyia_ortoni	feb	Literature
Gyrinidae	Chironomus_riparius	feb	Literature
Gyrinidae	Coelotanypus_sp	feb	Literature
Gyrinidae	Cryptochironomus_sp	feb	Literature
Gyrinidae	Djalmabatista_sp	feb	Literature
Gyrinidae	Endotribelos_sp	feb	Literature
Gyrinidae	Fittkauimyia_sp	feb	Literature
Gyrinidae	Goeldchironomus_maculatus	feb	Literature
Gyrinidae	Labrundinia_sp	feb	Literature
Gyrinidae	Limnodrilus_hoffmeisteri	feb	Literature
Gyrinidae	Limnodrilus_sp	feb	Literature
Gyrinidae	Lopescladius_sp	feb	Literature
Gyrinidae	Nilothauma_sp	feb	Literature
Gyrinidae	Oligochaeta	feb	Literature
Gyrinidae	Pelomus_psamorphilos	feb	Literature
Gyrinidae	Polypedilum_sp	feb	Literature
Gyrinidae	Polypedilum_sp_2	feb	Literature
Gyrinidae	Stempellina_sp	feb	Literature
Gyrinidae	Stenochironomus_sp	feb	Literature
Hetaerina_sp	Ablabesmyia_sp	feb	Literature
Hetaerina_sp	Caladomyia_ortoni	feb	Literature
Hetaerina_sp	Chironomus_riparius	feb	Literature
Hetaerina_sp	Coelotanypus_sp	feb	Literature
Hetaerina_sp	Cryptochironomus_sp	feb	Literature
Hetaerina_sp	Djalmabatista_sp	feb	Literature
Hetaerina_sp	Endotribelos_sp	feb	Literature
Hetaerina_sp	Fittkauimyia_sp	feb	Literature
Hetaerina_sp	Goeldchironomus_maculatus	feb	Literature
Hetaerina_sp	Labrundinia_sp	feb	Literature
Hetaerina_sp	Lopescladius_sp	feb	Literature
Hetaerina_sp	Nilothauma_sp	feb	Literature
Hetaerina_sp	Pelomus_psamorphilos	feb	Literature
Hetaerina_sp	Polypedilum_sp	feb	Literature
Hetaerina_sp	Polypedilum_sp_2	feb	Literature
Hetaerina_sp	Stempellina_sp	feb	Literature
Hetaerina_sp	Stenochironomus_sp	feb	Literature
Hidracarina	Ablabesmyia_sp	feb	Literature
Hidracarina	Asplanchna_sp	feb	Literature
Hidracarina	Bosmina_freyi	feb	Literature
Hidracarina	Bosmina_hagmanni	feb	Literature
Hidracarina	Brachionus_angularis	feb	Literature
Hidracarina	Caladomyia_ortoni	feb	Literature
Hidracarina	Chaoborus_sp	feb	Literature
Hidracarina	Chironomus_riparius	feb	Literature
Hidracarina	Coelotanypus_sp	feb	Literature
Hidracarina	Collotheca_sp	feb	Literature
Hidracarina	Copepoda_larvae	feb	Literature
Hidracarina	Cryptochironomus_sp	feb	Literature
Hidracarina	Cytheridella_ilosvayi	feb	Literature
Hidracarina	Djalmabatista_sp	feb	Literature
Hidracarina	Endotribelos_sp	feb	Literature
Hidracarina	Filinia_longiseta	feb	Literature
Hidracarina	Fittkauimyia_sp	feb	Literature
Hidracarina	Goeldchironomus_maculatus	feb	Literature
Hidracarina	Hidracarina	feb	Literature
Hidracarina	Labrundinia_sp	feb	Literature
Hidracarina	Lopescladius_sp	feb	Literature
Hidracarina	Nilothauma_sp	feb	Literature
Hidracarina	Pelomus_psamorphilos	feb	Literature
Hidracarina	Polypedilum_sp	feb	Literature
Hidracarina	Polyarthra_libera	feb	Literature
Hidracarina	PolyarthraÂ vulgaris	feb	Literature
Hidracarina	Polypedilum_sp_2	feb	Literature
Hidracarina	Stempellina_sp	feb	Literature
Hidracarina	Stenochironomus_sp	feb	Literature
Hidracarina	Stenocypris_major	feb	Literature
Hidracarina	Thermocyclops_minutus	feb	Literature
Hidracarina	Trichocerca_capucina	feb	Literature
Hidracarina	Trichocerca_dixon	feb	Literature
Hirudinea	Ablabesmyia_sp	feb	Literature
Hirudinea	Bivalve	feb	Literature
Hirudinea	Caladomyia_ortoni	feb	Literature
Hirudinea	Chironomus_riparius	feb	Literature
Hirudinea	Coelotanypus_sp	feb	Literature
Hirudinea	Cryptochironomus_sp	feb	Literature
Hirudinea	Djalmabatista_sp	feb	Literature
Hirudinea	Endotribelos_sp	feb	Literature
Hirudinea	Fittkauimyia_sp	feb	Literature
Hirudinea	Gastropoda	feb	Literature
Hirudinea	Goeldchironomus_maculatus	feb	Literature
Hirudinea	Labrundinia_sp	feb	Literature
Hirudinea	Limnodrilus_hoffmeisteri	feb	Literature
Hirudinea	Limnodrilus_sp	feb	Literature
Hirudinea	Lopescladius_sp	feb	Literature
Hirudinea	Nilothauma_sp	feb	Literature
Hirudinea	Oligochaeta	feb	Literature
Hirudinea	Pelomus_psamorphilos	feb	Literature
Hirudinea	Polypedilum_sp	feb	Literature
Hirudinea	Polypedilum_sp_2	feb	Literature
Hirudinea	Stempellina_sp	feb	Literature
Hirudinea	Stenochironomus_sp	feb	Literature
Hoplias_lacerdae	Awaous_tajasica	feb	Gut content
Hoplias_lacerdae	Geophagus_brasiliensis	feb	Gut content
Hoplias_lacerdae	Hyphessobrycon_luetkeni	feb	Gut content
Hoplias_lacerdae	Lycengraulis_grossidens	feb	Gut content
Hoplias_lacerdae	Platanichthys_platana	feb	Gut content
Hoplias_malabaricus	Awaous_tajasica	feb	Gut content
Hoplias_malabaricus	Cyrnellus_sp	feb	Gut content
Hoplias_malabaricus	Geophagus_brasiliensis	feb	Gut content
Hoplias_malabaricus	Hyphessobrycon_luetkeni	feb	Gut content
Hoplias_malabaricus	Lycengraulis_grossidens	feb	Gut content
Hoplias_malabaricus	Macronema_sp	feb	Gut content
Hoplias_malabaricus	Odontoceridae	feb	Gut content
Hoplias_malabaricus	Oecetis_sp	feb	Gut content
Hoplias_malabaricus	Platanichthys_platana	feb	Gut content
Hoplias_malabaricus	Smicridea_sp	feb	Gut content
Hyphessobrycon_luetkeni	Ablabesmyia_sp	feb	Gut content
Hyphessobrycon_luetkeni	Bosmina_freyi	feb	Gut content
Hyphessobrycon_luetkeni	Bosmina_hagmanni	feb	Gut content
Hyphessobrycon_luetkeni	Caladomyia_ortoni	feb	Gut content
Hyphessobrycon_luetkeni	Chaoborus_sp	feb	Gut content
Hyphessobrycon_luetkeni	Chironomus_riparius	feb	Gut content
Hyphessobrycon_luetkeni	Coelotanypus_sp	feb	Gut content
Hyphessobrycon_luetkeni	Cryptochironomus_sp	feb	Gut content
Hyphessobrycon_luetkeni	Djalmabatista_sp	feb	Gut content
Hyphessobrycon_luetkeni	Endotribelos_sp	feb	Gut content
Hyphessobrycon_luetkeni	Fittkauimyia_sp	feb	Gut content
Hyphessobrycon_luetkeni	Goeldchironomus_maculatus	feb	Gut content
Hyphessobrycon_luetkeni	Hidracarina	feb	Gut content
Hyphessobrycon_luetkeni	Labrundinia_sp	feb	Gut content
Hyphessobrycon_luetkeni	Lopescladius_sp	feb	Gut content
Hyphessobrycon_luetkeni	Macrophyte	feb	Gut content
Hyphessobrycon_luetkeni	Nilothauma_sp	feb	Gut content
Hyphessobrycon_luetkeni	Pelomus_psamorphilos	feb	Gut content
Hyphessobrycon_luetkeni	Polypedilum_sp	feb	Gut content
Hyphessobrycon_luetkeni	Polypedilum_sp_2	feb	Gut content
Hyphessobrycon_luetkeni	Stempellina_sp	feb	Gut content
Hyphessobrycon_luetkeni	Stenochironomus_sp	feb	Gut content
Hyphessobrycon_luetkeni	Tanaidacea	feb	Gut content
Labrundinia_sp	Benthonic_diatoms	feb	Gut content
Labrundinia_sp	Caladomyia_ortoni	feb	Gut content
Labrundinia_sp	Chironomus_riparius	feb	Gut content
Labrundinia_sp	CPOM	feb	Gut content
Labrundinia_sp	Cryptochironomus_sp	feb	Gut content
Labrundinia_sp	Cytheridella_ilosvayi	feb	Gut content
Labrundinia_sp	Endotribelos_sp	feb	Gut content
Labrundinia_sp	Goeldchironomus_sp	feb	Gut content
Labrundinia_sp	Lopescladius_sp	feb	Gut content
Labrundinia_sp	Macrophyte	feb	Gut content
Labrundinia_sp	Nilothauma_sp	feb	Gut content
Labrundinia_sp	Pelomus_psamorphilos	feb	Gut content
Labrundinia_sp	Polypedilum_sp	feb	Gut content
Labrundinia_sp	Polypedilum_sp_2	feb	Gut content
Labrundinia_sp	FPOM	feb	Gut content
Labrundinia_sp	Stempellina_sp	feb	Gut content
Labrundinia_sp	Stenochironomus_sp	feb	Gut content
Labrundinia_sp	Stenocypris_major	feb	Gut content
Libellulidae	Ablabesmyia_sp	feb	Literature
Libellulidae	Caladomyia_ortoni	feb	Literature
Libellulidae	Chironomus_riparius	feb	Literature
Libellulidae	Coelotanypus_sp	feb	Literature
Libellulidae	Coenagrionidae	feb	Literature
Libellulidae	Cryptochironomus_sp	feb	Literature
Libellulidae	Djalmabatista_sp	feb	Literature
Libellulidae	Endotribelos_sp	feb	Literature
Libellulidae	Fittkauimyia_sp	feb	Literature
Libellulidae	Goeldchironomus_maculatus	feb	Literature
Libellulidae	Labrundinia_sp	feb	Literature
Libellulidae	Limnodrilus_hoffmeisteri	feb	Literature
Libellulidae	Limnodrilus_sp	feb	Literature
Libellulidae	Lopescladius_sp	feb	Literature
Libellulidae	Nilothauma_sp	feb	Literature
Libellulidae	Oligochaeta	feb	Literature
Libellulidae	Pelomus_psamorphilos	feb	Literature
Libellulidae	Polypedilum_sp	feb	Literature
Libellulidae	Polypedilum_sp_2	feb	Literature
Libellulidae	Stempellina_sp	feb	Literature
Libellulidae	Stenochironomus_sp	feb	Literature
Limnodrilus_hoffmeisteri	FPOM	feb	Literature
Limnodrilus_sp	FPOM	feb	Literature
Lopescladius_sp	Benthonic_diatoms	feb	Gut content
Lopescladius_sp	Macrophyte	feb	Gut content
Lycengraulis_grossidens	Ablabesmyia_sp	feb	Gut content
Lycengraulis_grossidens	Awaous_tajasica	feb	Gut content
Lycengraulis_grossidens	Bosmina_freyi	feb	Gut content
Lycengraulis_grossidens	Bosmina_hagmanni	feb	Gut content
Lycengraulis_grossidens	Caladomyia_ortoni	feb	Gut content
Lycengraulis_grossidens	Chaoborus_sp	feb	Gut content
Lycengraulis_grossidens	Chironomus_riparius	feb	Gut content
Lycengraulis_grossidens	Coelotanypus_sp	feb	Gut content
Lycengraulis_grossidens	Cryptochironomus_sp	feb	Gut content
Lycengraulis_grossidens	Cyrnellus_sp	feb	Gut content
Lycengraulis_grossidens	Cytheridella_ilosvayi	feb	Gut content
Lycengraulis_grossidens	Djalmabatista_sp	feb	Gut content
Lycengraulis_grossidens	Endotribelos_sp	feb	Gut content
Lycengraulis_grossidens	Fittkauimyia_sp	feb	Gut content
Lycengraulis_grossidens	FPOM	feb	Gut content
Lycengraulis_grossidens	Goeldchironomus_maculatus	feb	Gut content
Lycengraulis_grossidens	Hirudinea	feb	Gut content
Lycengraulis_grossidens	Hyphessobrycon_luetkeni	feb	Gut content
Lycengraulis_grossidens	Labrundinia_sp	feb	Gut content
Lycengraulis_grossidens	Lopescladius_sp	feb	Gut content
Lycengraulis_grossidens	Macronema_sp	feb	Gut content
Lycengraulis_grossidens	Macrophyte	feb	Gut content
Lycengraulis_grossidens	Nilothauma_sp	feb	Gut content
Lycengraulis_grossidens	Odontoceridae	feb	Gut content
Lycengraulis_grossidens	Oecetis_sp	feb	Gut content
Lycengraulis_grossidens	Pelomus_psamorphilos	feb	Gut content
Lycengraulis_grossidens	Platanichthys_platana	feb	Gut content
Lycengraulis_grossidens	Polypedilum_sp	feb	Gut content
Lycengraulis_grossidens	Polypedilum_sp_2	feb	Gut content
Lycengraulis_grossidens	Smicridea_sp	feb	Gut content
Lycengraulis_grossidens	Stempellina_sp	feb	Gut content
Lycengraulis_grossidens	Stenochironomus_sp	feb	Gut content
Lycengraulis_grossidens	Stenocypris_major	feb	Gut content
Lycengraulis_grossidens	Tanaidacea	feb	Gut content
Macronema_sp	Ablabesmyia_sp	feb	Literature
Macronema_sp	Benthonic_diatoms	feb	Literature
Macronema_sp	Caladomyia_ortoni	feb	Literature
Macronema_sp	Chironomus_riparius	feb	Literature
Macronema_sp	Coelotanypus_sp	feb	Literature
Macronema_sp	Copepoda_larvae	feb	Literature
Macronema_sp	CPOM	feb	Literature
Macronema_sp	Cryptochironomus_sp	feb	Literature
Macronema_sp	Djalmabatista_sp	feb	Literature
Macronema_sp	Encyonema_sp	feb	Literature
Macronema_sp	Endotribelos_sp	feb	Literature
Macronema_sp	Fittkauimyia_sp	feb	Literature
Macronema_sp	FPOM	feb	Literature
Macronema_sp	Goeldchironomus_maculatus	feb	Literature
Macronema_sp	Labrundinia_sp	feb	Literature
Macronema_sp	Lopescladius_sp	feb	Literature
Macronema_sp	Nilothauma_sp	feb	Literature
Macronema_sp	Pelomus_psamorphilos	feb	Literature
Macronema_sp	Polypedilum_sp	feb	Literature
Macronema_sp	Polypedilum_sp_2	feb	Literature
Macronema_sp	Stempellina_sp	feb	Literature
Macronema_sp	Stenochironomus_sp	feb	Literature
Macronema_sp	Thermocyclops_minutus	feb	Literature
Nematoda	Bacterial_biofilm	feb	Literature
Nematoda	Benthonic_diatoms	feb	Literature
Nematoda	CPOM	feb	Literature
Nematoda	FPOM	feb	Literature
Nilothauma_sp	Benthonic_diatoms	feb	Gut content
Nilothauma_sp	Copepoda_larvae	feb	Gut content
Nilothauma_sp	CPOM	feb	Gut content
Nilothauma_sp	FPOM	feb	Gut content
Nilothauma_sp	Macrophyte	feb	Gut content
Nilothauma_sp	Thermocyclops_minutus	feb	Gut content
Odontesthes_argentinensis	Ablabesmyia_sp	feb	Gut content
Odontesthes_argentinensis	Bosmina_hagmanni	feb	Gut content
Odontesthes_argentinensis	Caladomyia_ortoni	feb	Gut content
Odontesthes_argentinensis	Chaoborus_sp	feb	Gut content
Odontesthes_argentinensis	Chironomus_riparius	feb	Gut content
Odontesthes_argentinensis	Coelotanypus_sp	feb	Gut content
Odontesthes_argentinensis	Cryptochironomus_sp	feb	Gut content
Odontesthes_argentinensis	Djalmabatista_sp	feb	Gut content
Odontesthes_argentinensis	Endotribelos_sp	feb	Gut content
Odontesthes_argentinensis	Fittkauimyia_sp	feb	Gut content
Odontesthes_argentinensis	Goeldchironomus_maculatus	feb	Gut content
Odontesthes_argentinensis	Labrundinia_sp	feb	Gut content
Odontesthes_argentinensis	Lopescladius_sp	feb	Gut content
Odontesthes_argentinensis	Nilothauma_sp	feb	Gut content
Odontesthes_argentinensis	Pelomus_psamorphilos	feb	Gut content
Odontesthes_argentinensis	Polypedilum_sp	feb	Gut content
Odontesthes_argentinensis	Polypedilum_sp_2	feb	Gut content
Odontesthes_argentinensis	Stempellina_sp	feb	Gut content
Odontesthes_argentinensis	Stenochironomus_sp	feb	Gut content
Odontoceridae	Benthonic_diatoms	feb	Literature
Odontoceridae	CPOM	feb	Literature
Odontoceridae	Encyonema_sp	feb	Literature
Odontoceridae	FPOM	feb	Literature
Odontoceridae	Odontoceridae	feb	Literature
Oecetis_sp	Ablabesmyia_sp	feb	Literature
Oecetis_sp	Benthonic_diatoms	feb	Literature
Oecetis_sp	Caladomyia_ortoni	feb	Literature
Oecetis_sp	Chironomus_riparius	feb	Literature
Oecetis_sp	Coelotanypus_sp	feb	Literature
Oecetis_sp	CPOM	feb	Literature
Oecetis_sp	Cryptochironomus_sp	feb	Literature
Oecetis_sp	Djalmabatista_sp	feb	Literature
Oecetis_sp	Endotribelos_sp	feb	Literature
Oecetis_sp	Fittkauimyia_sp	feb	Literature
Oecetis_sp	FPOM	feb	Literature
Oecetis_sp	Goeldchironomus_maculatus	feb	Literature
Oecetis_sp	Labrundinia_sp	feb	Literature
Oecetis_sp	Lopescladius_sp	feb	Literature
Oecetis_sp	Nilothauma_sp	feb	Literature
Oecetis_sp	Pelomus_psamorphilos	feb	Literature
Oecetis_sp	Polypedilum_sp	feb	Literature
Oecetis_sp	Polypedilum_sp_2	feb	Literature
Oecetis_sp	Stempellina_sp	feb	Literature
Oecetis_sp	Stenochironomus_sp	feb	Literature
Oligochaeta	FPOM	feb	Literature
Pelomus_psamorphilos	Benthonic_diatoms	feb	Gut content
Pelomus_psamorphilos	CPOM	feb	Gut content
Pelomus_psamorphilos	FPOM	feb	Gut content
Pelomus_psamorphilos	Macrophyte	feb	Gut content
Phyllocycla_sp	Ablabesmyia_sp	feb	Literature
Phyllocycla_sp	Caladomyia_ortoni	feb	Literature
Phyllocycla_sp	Chironomus_riparius	feb	Literature
Phyllocycla_sp	Coelotanypus_sp	feb	Literature
Phyllocycla_sp	CPOM	feb	Literature
Phyllocycla_sp	Cryptochironomus_sp	feb	Literature
Phyllocycla_sp	Djalmabatista_sp	feb	Literature
Phyllocycla_sp	Endotribelos_sp	feb	Literature
Phyllocycla_sp	Fittkauimyia_sp	feb	Literature
Phyllocycla_sp	Goeldchironomus_maculatus	feb	Literature
Phyllocycla_sp	Labrundinia_sp	feb	Literature
Phyllocycla_sp	Lopescladius_sp	feb	Literature
Phyllocycla_sp	Macrophyte	feb	Literature
Phyllocycla_sp	Nilothauma_sp	feb	Literature
Phyllocycla_sp	Pelomus_psamorphilos	feb	Literature
Phyllocycla_sp	Polypedilum_sp	feb	Literature
Phyllocycla_sp	Polypedilum_sp_2	feb	Literature
Phyllocycla_sp	Stempellina_sp	feb	Literature
Phyllocycla_sp	Stenochironomus_sp	feb	Literature
Platanichthys_platana	Ablabesmyia_sp	feb	Gut content
Platanichthys_platana	Bosmina_freyi	feb	Gut content
Platanichthys_platana	Bosmina_hagmanni	feb	Gut content
Platanichthys_platana	Caladomyia_ortoni	feb	Gut content
Platanichthys_platana	Chaoborus_sp	feb	Gut content
Platanichthys_platana	Chironomus_riparius	feb	Gut content
Platanichthys_platana	Coelotanypus_sp	feb	Gut content
Platanichthys_platana	Copepoda_larvae	feb	Gut content
Platanichthys_platana	Cryptochironomus_sp	feb	Gut content
Platanichthys_platana	Cytheridella_ilosvayi	feb	Gut content
Platanichthys_platana	Djalmabatista_sp	feb	Gut content
Platanichthys_platana	Endotribelos_sp	feb	Gut content
Platanichthys_platana	Fittkauimyia_sp	feb	Gut content
Platanichthys_platana	Goeldchironomus_maculatus	feb	Gut content
Platanichthys_platana	Hyphessobrycon_luetkeni	feb	Gut content
Platanichthys_platana	Labrundinia_sp	feb	Gut content
Platanichthys_platana	Lopescladius_sp	feb	Gut content
Platanichthys_platana	Macrophyte	feb	Gut content
Platanichthys_platana	Nilothauma_sp	feb	Gut content
Platanichthys_platana	Pelomus_psamorphilos	feb	Gut content
Platanichthys_platana	Polypedilum_sp	feb	Gut content
Platanichthys_platana	Polypedilum_sp_2	feb	Gut content
Platanichthys_platana	Stempellina_sp	feb	Gut content
Platanichthys_platana	Stenochironomus_sp	feb	Gut content
Platanichthys_platana	Stenocypris_major	feb	Gut content
Platanichthys_platana	Tanaidacea	feb	Gut content
Platanichthys_platana	Thermocyclops_minutus	feb	Gut content
Polypedilum_sp	Benthonic_diatoms	feb	Gut content
Polypedilum_sp	CPOM	feb	Gut content
Polypedilum_sp	FPOM	feb	Gut content
Polypedilum_sp	Macrophyte	feb	Gut content
Polyarthra_libera	Aphanocapsa_conferta	feb	Literature
Polyarthra_libera	Aulacoseira_ambigua	feb	Literature
Polyarthra_libera	Chroococales	feb	Literature
Polyarthra_libera	Cosmarium_portianum	feb	Literature
Polyarthra_libera	Cosmarium_sp_2	feb	Literature
Polyarthra_libera	Cylindrospermopsis_raciborskii	feb	Literature
Polyarthra_libera	Encyonema_sp	feb	Literature
Polyarthra_libera	Golenkinia_radiata	feb	Literature
Polyarthra_libera	Limnothrix_redekei	feb	Literature
Polyarthra_libera	Monoraphidium_arcuatum	feb	Literature
Polyarthra_libera	Monoraphidium_irregulare	feb	Literature
Polyarthra_libera	Planktolyngbya_limnetica	feb	Literature
Polyarthra_libera	Planktolyngbya_sp	feb	Literature
Polyarthra_libera	Pseudanabaena_catenata	feb	Literature
Polyarthra_libera	Staurastrum_sp_2	feb	Literature
Polyarthra_libera	Staurastrum_tetracerum	feb	Literature
Polyarthra_libera	Staurodesmus_cuspidatus	feb	Literature
Polyarthra_libera	TetraÃ«dron_caudatum	feb	Literature
PolyarthraÂ vulgaris	Aphanocapsa_conferta	feb	Literature
PolyarthraÂ vulgaris	Aulacoseira_ambigua	feb	Literature
PolyarthraÂ vulgaris	Chroococales	feb	Literature
PolyarthraÂ vulgaris	Cosmarium_portianum	feb	Literature
PolyarthraÂ vulgaris	Cosmarium_sp_2	feb	Literature
PolyarthraÂ vulgaris	Cylindrospermopsis_raciborskii	feb	Literature
PolyarthraÂ vulgaris	Encyonema_sp	feb	Literature
PolyarthraÂ vulgaris	Golenkinia_radiata	feb	Literature
PolyarthraÂ vulgaris	Limnothrix_redekei	feb	Literature
PolyarthraÂ vulgaris	Monoraphidium_arcuatum	feb	Literature
PolyarthraÂ vulgaris	Monoraphidium_irregulare	feb	Literature
PolyarthraÂ vulgaris	Planktolyngbya_limnetica	feb	Literature
PolyarthraÂ vulgaris	Planktolyngbya_sp	feb	Literature
PolyarthraÂ vulgaris	Pseudanabaena_catenata	feb	Literature
PolyarthraÂ vulgaris	Staurastrum_sp_2	feb	Literature
PolyarthraÂ vulgaris	Staurastrum_tetracerum	feb	Literature
PolyarthraÂ vulgaris	Staurodesmus_cuspidatus	feb	Literature
PolyarthraÂ vulgaris	TetraÃ«dron_caudatum	feb	Literature
Polypedilum_sp_2	Benthonic_diatoms	feb	Gut content
Polypedilum_sp_2	CPOM	feb	Gut content
Polypedilum_sp_2	FPOM	feb	Gut content
Polypedilum_sp_2	Macrophyte	feb	Gut content
Progomphus_sp	Ablabesmyia_sp	feb	Literature
Progomphus_sp	Caladomyia_ortoni	feb	Literature
Progomphus_sp	Chironomus_riparius	feb	Literature
Progomphus_sp	Coelotanypus_sp	feb	Literature
Progomphus_sp	CPOM	feb	Literature
Progomphus_sp	Cryptochironomus_sp	feb	Literature
Progomphus_sp	Djalmabatista_sp	feb	Literature
Progomphus_sp	Endotribelos_sp	feb	Literature
Progomphus_sp	Fittkauimyia_sp	feb	Literature
Progomphus_sp	Goeldchironomus_maculatus	feb	Literature
Progomphus_sp	Labrundinia_sp	feb	Literature
Progomphus_sp	Lopescladius_sp	feb	Literature
Progomphus_sp	Macrophyte	feb	Literature
Progomphus_sp	Nilothauma_sp	feb	Literature
Progomphus_sp	Pelomus_psamorphilos	feb	Literature
Progomphus_sp	Polypedilum_sp	feb	Literature
Progomphus_sp	Polypedilum_sp_2	feb	Literature
Progomphus_sp	Stempellina_sp	feb	Literature
Progomphus_sp	Stenochironomus_sp	feb	Literature
Rhamdia_quelen	Ablabesmyia_sp	feb	Gut content
Rhamdia_quelen	Aeshnidae	feb	Gut content
Rhamdia_quelen	Aphylla_sp	feb	Gut content
Rhamdia_quelen	Awaous_tajasica	feb	Gut content
Rhamdia_quelen	Caladomyia_ortoni	feb	Gut content
Rhamdia_quelen	Chaoborus_sp	feb	Gut content
Rhamdia_quelen	Chironomus_riparius	feb	Gut content
Rhamdia_quelen	Coelotanypus_sp	feb	Gut content
Rhamdia_quelen	Coenagrionidae	feb	Gut content
Rhamdia_quelen	Cryptochironomus_sp	feb	Gut content
Rhamdia_quelen	Cyrnellus_sp	feb	Gut content
Rhamdia_quelen	Cytheridella_ilosvayi	feb	Gut content
Rhamdia_quelen	Djalmabatista_sp	feb	Gut content
Rhamdia_quelen	Elmidae	feb	Gut content
Rhamdia_quelen	Endotribelos_sp	feb	Gut content
Rhamdia_quelen	Fittkauimyia_sp	feb	Gut content
Rhamdia_quelen	FPOM	feb	Gut content
Rhamdia_quelen	Geophagus_brasiliensis	feb	Gut content
Rhamdia_quelen	Goeldchironomus_maculatus	feb	Gut content
Rhamdia_quelen	Gyrinidae	feb	Gut content
Rhamdia_quelen	Hetaerina_sp	feb	Gut content
Rhamdia_quelen	Hidracarina	feb	Gut content
Rhamdia_quelen	Hirudinea	feb	Gut content
Rhamdia_quelen	Hyphessobrycon_luetkeni	feb	Gut content
Rhamdia_quelen	Labrundinia_sp	feb	Gut content
Rhamdia_quelen	Libellulidae	feb	Gut content
Rhamdia_quelen	Lopescladius_sp	feb	Gut content
Rhamdia_quelen	Lycengraulis_grossidens	feb	Gut content
Rhamdia_quelen	Macronema_sp	feb	Gut content
Rhamdia_quelen	Macrophyte	feb	Gut content
Rhamdia_quelen	Nilothauma_sp	feb	Gut content
Rhamdia_quelen	Odontoceridae	feb	Gut content
Rhamdia_quelen	Oecetis_sp	feb	Gut content
Rhamdia_quelen	Pelomus_psamorphilos	feb	Gut content
Rhamdia_quelen	Phyllocycla_sp	feb	Gut content
Rhamdia_quelen	Platanichthys_platana	feb	Gut content
Rhamdia_quelen	Polypedilum_sp	feb	Gut content
Rhamdia_quelen	Polypedilum_sp_2	feb	Gut content
Rhamdia_quelen	Progomphus_sp	feb	Gut content
Rhamdia_quelen	Smicridea_sp	feb	Gut content
Rhamdia_quelen	Stempellina_sp	feb	Gut content
Rhamdia_quelen	Stenochironomus_sp	feb	Gut content
Rhamdia_quelen	Stenocypris_major	feb	Gut content
Rhamdia_quelen	Tanaidacea	feb	Gut content
Rhamdia_quelen	Tauriphila_sp	feb	Gut content
Smicridea_sp	Ablabesmyia_sp	feb	Literature
Smicridea_sp	Benthonic_diatoms	feb	Literature
Smicridea_sp	Caladomyia_ortoni	feb	Literature
Smicridea_sp	Chironomus_riparius	feb	Literature
Smicridea_sp	Coelotanypus_sp	feb	Literature
Smicridea_sp	Copepoda_larvae	feb	Literature
Smicridea_sp	CPOM	feb	Literature
Smicridea_sp	Cryptochironomus_sp	feb	Literature
Smicridea_sp	Djalmabatista_sp	feb	Literature
Smicridea_sp	Encyonema_sp	feb	Literature
Smicridea_sp	Endotribelos_sp	feb	Literature
Smicridea_sp	Fittkauimyia_sp	feb	Literature
Smicridea_sp	FPOM	feb	Literature
Smicridea_sp	Goeldchironomus_maculatus	feb	Literature
Smicridea_sp	Labrundinia_sp	feb	Literature
Smicridea_sp	Lopescladius_sp	feb	Literature
Smicridea_sp	Nilothauma_sp	feb	Literature
Smicridea_sp	Pelomus_psamorphilos	feb	Literature
Smicridea_sp	Polypedilum_sp	feb	Literature
Smicridea_sp	Polypedilum_sp_2	feb	Literature
Smicridea_sp	Stempellina_sp	feb	Literature
Smicridea_sp	Stenochironomus_sp	feb	Literature
Smicridea_sp	Thermocyclops_minutus	feb	Literature
Stempellina_sp	Benthonic_diatoms	feb	Gut content
Stempellina_sp	CPOM	feb	Gut content
Stempellina_sp	FPOM	feb	Gut content
Stempellina_sp	Macrophyte	feb	Gut content
Stenochironomus_sp	Benthonic_diatoms	feb	Gut content
Stenochironomus_sp	CPOM	feb	Gut content
Stenochironomus_sp	FPOM	feb	Gut content
Stenochironomus_sp	Macrophyte	feb	Gut content
Stenocypris_major	Benthonic_diatoms	feb	Literature
Stenocypris_major	CPOM	feb	Literature
Stenocypris_major	FPOM	feb	Literature
Tanaidacea	Benthonic_diatoms	feb	Literature
Tanaidacea	CPOM	feb	Literature
Tanaidacea	FPOM	feb	Literature
Tauriphila_sp	Ablabesmyia_sp	feb	Literature
Tauriphila_sp	Caladomyia_ortoni	feb	Literature
Tauriphila_sp	Chironomus_riparius	feb	Literature
Tauriphila_sp	Coelotanypus_sp	feb	Literature
Tauriphila_sp	Coenagrionidae	feb	Literature
Tauriphila_sp	Cryptochironomus_sp	feb	Literature
Tauriphila_sp	Djalmabatista_sp	feb	Literature
Tauriphila_sp	Endotribelos_sp	feb	Literature
Tauriphila_sp	Fittkauimyia_sp	feb	Literature
Tauriphila_sp	Goeldchironomus_maculatus	feb	Literature
Tauriphila_sp	Labrundinia_sp	feb	Literature
Tauriphila_sp	Limnodrilus_hoffmeisteri	feb	Literature
Tauriphila_sp	Limnodrilus_sp	feb	Literature
Tauriphila_sp	Lopescladius_sp	feb	Literature
Tauriphila_sp	Nilothauma_sp	feb	Literature
Tauriphila_sp	Oligochaeta	feb	Literature
Tauriphila_sp	Pelomus_psamorphilos	feb	Literature
Tauriphila_sp	Polypedilum_sp	feb	Literature
Tauriphila_sp	Polypedilum_sp_2	feb	Literature
Tauriphila_sp	Stempellina_sp	feb	Literature
Tauriphila_sp	Stenochironomus_sp	feb	Literature
Thermocyclops_minutus	Actinastrum_aciculare	feb	Literature
Thermocyclops_minutus	Aphanocapsa_conferta	feb	Literature
Thermocyclops_minutus	Asplanchna_sp	feb	Literature
Thermocyclops_minutus	Aulacoseira_ambigua	feb	Literature
Thermocyclops_minutus	Botryococcus_braunii	feb	Literature
Thermocyclops_minutus	Brachionus_angularis	feb	Literature
Thermocyclops_minutus	Chlorella_sp	feb	Literature
Thermocyclops_minutus	Chroococales	feb	Literature
Thermocyclops_minutus	Collotheca_sp	feb	Literature
Thermocyclops_minutus	Copepoda_larvae	feb	Literature
Thermocyclops_minutus	Cosmarium_portianum	feb	Literature
Thermocyclops_minutus	Cosmarium_sp_2	feb	Literature
Thermocyclops_minutus	Cylindrospermopsis_raciborskii	feb	Literature
Thermocyclops_minutus	Encyonema_sp	feb	Literature
Thermocyclops_minutus	Filinia_longiseta	feb	Literature
Thermocyclops_minutus	Golenkinia_radiata	feb	Literature
Thermocyclops_minutus	Limnothrix_redekei	feb	Literature
Thermocyclops_minutus	Monoraphidium_arcuatum	feb	Literature
Thermocyclops_minutus	Monoraphidium_irregulare	feb	Literature
Thermocyclops_minutus	Planktolyngbya_limnetica	feb	Literature
Thermocyclops_minutus	Planktolyngbya_sp	feb	Literature
Thermocyclops_minutus	Polyarthra_libera	feb	Literature
Thermocyclops_minutus	PolyarthraÂ vulgaris	feb	Literature
Thermocyclops_minutus	Pseudanabaena_catenata	feb	Literature
Thermocyclops_minutus	Scenedesmus_spinosus	feb	Literature
Thermocyclops_minutus	Staurastrum_sp_2	feb	Literature
Thermocyclops_minutus	Staurastrum_tetracerum	feb	Literature
Thermocyclops_minutus	Staurodesmus_cuspidatus	feb	Literature
Thermocyclops_minutus	TetraÃ«dron_caudatum	feb	Literature
Thermocyclops_minutus	Trichocerca_capucina	feb	Literature
Thermocyclops_minutus	Trichocerca_dixon	feb	Literature
Tilapia_rendali	Ablabesmyia_sp	feb	Gut content
Tilapia_rendali	Caladomyia_ortoni	feb	Gut content
Tilapia_rendali	Chaoborus_sp	feb	Gut content
Tilapia_rendali	Chironomus_riparius	feb	Gut content
Tilapia_rendali	Coelotanypus_sp	feb	Gut content
Tilapia_rendali	Cryptochironomus_sp	feb	Gut content
Tilapia_rendali	Cyrnellus_sp	feb	Gut content
Tilapia_rendali	Cytheridella_ilosvayi	feb	Gut content
Tilapia_rendali	Djalmabatista_sp	feb	Gut content
Tilapia_rendali	Endotribelos_sp	feb	Gut content
Tilapia_rendali	Fittkauimyia_sp	feb	Gut content
Tilapia_rendali	FPOM	feb	Gut content
Tilapia_rendali	Goeldchironomus_maculatus	feb	Gut content
Tilapia_rendali	Labrundinia_sp	feb	Gut content
Tilapia_rendali	Macronema_sp	feb	Gut content
Tilapia_rendali	Macrophyte	feb	Gut content
Tilapia_rendali	Nilothauma_sp	feb	Gut content
Tilapia_rendali	Odontoceridae	feb	Gut content
Tilapia_rendali	Oecetis_sp	feb	Gut content
Tilapia_rendali	Pelomus_psamorphilos	feb	Gut content
Tilapia_rendali	Polypedilum_sp	feb	Gut content
Tilapia_rendali	Polypedilum_sp_2	feb	Gut content
Tilapia_rendali	Smicridea_sp	feb	Gut content
Tilapia_rendali	Stempellina_sp	feb	Gut content
Tilapia_rendali	Stenochironomus_sp	feb	Gut content
Tilapia_rendali	Stenocypris_major	feb	Gut content
Tilapia_rendali	Tanaidacea	feb	Gut content
Trichocerca_capucina	Actinastrum_aciculare	feb	Literature
Trichocerca_capucina	Aulacoseira_ambigua	feb	Literature
Trichocerca_capucina	Botryococcus_braunii	feb	Literature
Trichocerca_capucina	Chlorella_sp	feb	Literature
Trichocerca_capucina	Cosmarium_portianum	feb	Literature
Trichocerca_capucina	Cosmarium_sp_2	feb	Literature
Trichocerca_capucina	Encyonema_sp	feb	Literature
Trichocerca_capucina	Golenkinia_radiata	feb	Literature
Trichocerca_capucina	Monoraphidium_arcuatum	feb	Literature
Trichocerca_capucina	Monoraphidium_irregulare	feb	Literature
Trichocerca_capucina	Rotifera_eggs	feb	Literature
Trichocerca_capucina	Scenedesmus_spinosus	feb	Literature
Trichocerca_capucina	Staurastrum_sp_2	feb	Literature
Trichocerca_capucina	Staurastrum_tetracerum	feb	Literature
Trichocerca_capucina	Staurodesmus_cuspidatus	feb	Literature
Trichocerca_capucina	TetraÃ«dron_caudatum	feb	Literature
Trichocerca_dixon	Rotifera_eggs	feb	Literature
Ablabesmyia_sp	Benthonic_diatoms	mar	Gut content
Ablabesmyia_sp	Caladomyia_ortoni	mar	Gut content
Ablabesmyia_sp	Chironomus_riparius	mar	Gut content
Ablabesmyia_sp	Cryptochironomus_sp	mar	Gut content
Ablabesmyia_sp	Cytheridella_ilosvayi	mar	Gut content
Ablabesmyia_sp	Endotribelos_sp	mar	Gut content
Ablabesmyia_sp	FPOM	mar	Gut content
Ablabesmyia_sp	Goeldchironomus_maculatus	mar	Gut content
Ablabesmyia_sp	Lopescladius_sp	mar	Gut content
Ablabesmyia_sp	Macrophyte	mar	Gut content
Ablabesmyia_sp	Nilothauma_sp	mar	Gut content
Ablabesmyia_sp	Pelomus_psamorphilos	mar	Gut content
Ablabesmyia_sp	Polypedilum_sp	mar	Gut content
Ablabesmyia_sp	Polypedilum_sp_2	mar	Gut content
Ablabesmyia_sp	Stempellina_sp	mar	Gut content
Ablabesmyia_sp	Stenochironomus_sp	mar	Gut content
Aeshnidae	Ablabesmyia_sp	mar	Literature
Aeshnidae	Caladomyia_ortoni	mar	Literature
Aeshnidae	Chaoborus_sp	mar	Literature
[truncated: 7,980 more rows]
